# Supplementary material for: Protein aggregates containing wild-type and mutant NOTCH3 are major drivers of arterial pathology in CADASIL
Source: J Clin Invest. 2024 Feb 22;134(8):e175789. doi: 10.1172/JCI175789 (PMC11014667; doi:10.1172/JCI175789)
Supplement: Supporting data values [file jci-134-175789-s210.xlsx]

## Sheet: Fig2-C
WT	KinR170C	TgN3R169C		WT	KinR170C	TgN3R169C
agregate area (%)	agregate area (%)	agregate area (%)		agregate area (%)	agregate area (%)	agregate area (%)
per SMC	per SMC	per SMC		median per mouse	median per mouse	median per mouse
0.217891	1.88256	2.27689		0.197281	1.3372	2.25571
0.201046	1.97482	2.23452		0.259687	1.5652	1.9013
0.121211	0.407113	3.00142		0.0893786	1.59935	1.36961
0.0543422	1.51631	3.09768		0.155455	0.981922	2.14132
0.049785	0.896838	2.01448		0.100715	1.34273	2.99015
0.152369	0.971702	4.87332
0.505664	1.23202	2.58424
0.239442	0.972972	2.16102
0.123026	1.61849	3.04695
0.0840325	1.44091	1.23041
0.901708	2.10421	2.67429
0.274293	1.0913	2.51947
0.50493	1.86572	1.68636
0.132697	1.08467	3.22397
0.261867	1.62119	1.45367
0.752933	1.04345	1.75262
0.0767168	0.994275	1.85984
0.0181385	1.82139	3.17805
0.193516	1.98327	1.48364
1.3276	1.23348	1.31393
0.0979179	1.97044	3.17742
0.728933	1.72451	1.05305
0.29441	2.33825	2.57639
0.189362	2.48114	0.756093
0.662808	1.49423	2.45472
1.18391	1.32771	0.413951
0.0946785	1.41715	0.847631
0.118691	1.80998	1.81157
0.141043	1.06935	1.12893
0.560414	1.57731	1.37513
0.399234	0.83539	1.98508
0.0517159	1.5531	1.4581
0.330774	1.1057	2.11154
0.0718661	1.90365	2.17342
0.0794872	1.18751	3.90522
0.272321	0.810312	3.39486
0.255806	2.46014	1.59787
0.0835028	1.66556	3.13277
0.263568	1.34545	2.19082
0.285374	1.61195	1.81751
0	2.56102	2.7147
0.174294	1.71312	2.31886
0.0732829	1.54071	1.0885
0.101346	1.4	1.40772
0.19201	0.506072	2.33586
0.0222848	1.82447	1.05429
0.0271928	1.65799	1.12213
0.0656756	1.33761	0.81604
0.0623924	1.8991	1.23249
0.0774115	0.713011	1.50112
0.203386	0.624744	0.936458
0.0423477	1.39043	1.33151
0.0166849	0.51266	1.801
0.247188	2.1419	1.1258
0.171575	2.31908	1.26006
0.196519	1.21466	2.35291
0.205509	2.08124	1.86998
0.297876	2.16237	1.32797
0.110833	0.936829	1.49588
0.0464762	1.87159	1.42158
0.140311	0.959189	1.7132
0.0942819	1.22045	1.86239
0.1691	0.29554	1.42751
0.0257893	1.19102	3.26854
0.12779	0.893272	4.48059
0.126581	1.8984	4.4132
0.53335	1.25831	1.92576
0.132079	0.930944	4.07731
0	0.964583	2.28933
0.77648	1.80773	2.04601
0.141809	0.99926	0.822805
0.544267	0.595212	1.66946
0.22924	0.285022	2.62638
0.437123	1.26161	2.56408
0.326609	1.83756	2.23662
0.0695482	1.56208	1.5144
0.0792578	0.406393	2.76131
0.169807	1.66458	1.50725
0.169908	0.733401	3.107
0.268817	0.525474	1.37712
0	1.73666	1.30734
0.017894	1.03226	1.40242
0.209563	3.66456	3.41115
0.0431908	1.32006	5.41145
0.0742143	0.990598	6.29681
0.0292666	1.75942	6.16838
0.0254546	1.32445	1.83689
0.313361	1.6767	2.27749
0.0089869	2.30339	2.84562
0.102483	1.36101	4.39008
0.0989471	0.776321	2.15464
0.0410062	2.06038	2.55592
0.149025	1.25158	1.31412
0.798692	1.09545	3.33204
0.35565	2.18639	1.55878
0.3554	1.17292	3.27205
0	0.839852	4.56777
0.300241	1.48427	5.41555
0.171035	0.433557	3.13468
0.10842	2.4907	2.35184

## Sheet: Fig2-D
WT	KinR170C	TgN3R169C		WT	KinR170C	TgN3R169C
agregate mean intensity (AU)	agregate mean intensity (AU)	agregate mean intensity (AU)		agregate mean intensity (AU)	agregate mean intensity (AU)	agregate mean intensity (AU)
per SMC	per SMC	per SMC		median per mouse	median per mouse	median per mouse
202.53	1907.36	1870.2		197.84	1524.51	1581.59
190.42	1716.3	2361.86		520.855	1510.78	2356.52
201.26	1269.45	1939.87		299.292	1423.78	2171.38
194.42	1443.15	1535.1		307.19	1615.15	1718.39
172.15	1567.22	1926.61		280.25	1385.19	1763.1
173.94	1550.09	1461.2
273.57	1276.26	1922.75
193.54	1413.79	1079.28
205.75	1555.2	1414.7
170.22	1418.66	1023.23
156.02	1719.88	1749.47
229.05	1697.81	1226.95
154.19	1600.95	1381.49
162.4	1166	1401.25
373.94	1550.89	1628.08
717.33	1049.19	1696.59
184.81	1487.83	1434.24
285	1632.34	1886.43
240.34	1498.93	1450.61
715.85	1099.49	1835.6
521.054	2140.1	2388.53
940.278	1881.29	2052.84
397.467	1990.01	2324.51
458.807	2417.18	2914.59
520.656	1989.64	3664.84
515.053	1982.24	1951.49
486.723	2006.21	2555.67
960.475	2839.9	3221.29
1012.17	2356.98	2669.12
509.196	1018.12	2063.44
1057.9	518.077	2866.81
502.798	1305.31	2126.07
571.427	890.413	3097.69
541.346	1042.46	2579.63
596.32	1509.73	2173.89
475.28	1026.27	1947.77
947.026	1511.83	1697.55
379.753	696.033	1239.24
707.078	929.248	2548.47
446.122	801.396	2181.41
0	1413.7	2799.02
133.469	1554.17	2585.34
196.046	1245.25	2138.53
198.263	1401.34	2481.33
293.977	711.501	2080.68
137.425	1139.06	1978.69
169.974	969.864	2046.48
484.622	1568.67	1839.59
469.853	1632.6	2411.28
343.1	1433.87	2889.82
376.921	1639.98	2384.58
295.118	1579.85	1239.21
182.266	1330.59	2512.78
711.718	1661.93	2123.3
584.933	1192.65	2204.22
440.998	1935.17	2313.19
515.726	1440.91	2012.98
732.4	1371.05	2258.66
289.184	1040.19	1719.63
303.465	1866.03	1540.27
372.16	1420.85	1664.33
195.06	1588.49	1358.44
179.66	1134.89	1301.78
485.67	1423.01	2805.32
189.69	1755.12	2320.76
493.5	2135.63	3167.6
195.74	1961.61	1845.5
237.7	1965.34	2174.5
0	1296.91	2158.11
331.9	1641.81	1319.08
373.76	1885.92	1772.45
224.95	1000.64	1922.87
317.46	1098.42	1659.56
264.68	1427.65	1944.93
333.26	1746.58	1627.65
315.58	1008.72	1393.82
298.8	797.08	1494.12
449.73	2239.91	1295.9
574.31	2063.45	1810.07
230.63	2387.53	1273.95
0	1585.95	1853.53
273.75	1012.38	1163.3
197	1386.16	1094.09
286.75	1564.73	1926.51
328.78	1701.38	1816.53
240.63	1450.81	1700.23
316.88	1161.34	2039.54
767.72	1897.88	1814.44
227	1866.11	1750.14
233.42	1726.21	1786.69
361.03	1466.77	1776.05
203.47	1384.22	989.41
377.84	1421.16	1233.93
501.86	1020.66	1694.07
261.21	1235.43	1564.22
522.08	1047.01	1507.62
0	1171.71	2087.61
247.78	1100.07	2114.91
318.54	1089.3	1320.31
328.72	1331.31	1867.86

## Sheet: Fig2-E
WT	KinR170C	TgN3R169C		WT	KinR170C	TgN3R169C
agregate number (/µm2)	agregate number (/µm2)	agregate number (/µm2)		agregate number (/µm2)	agregate number (/µm2)	agregate number (/µm2)
per SMC	per SMC	per SMC		median per mouse	median per mouse	median per mouse
0.0661879	0.134398	0.222593		0.0602484	0.12749	0.224325
0.0888307	0.173623	0.264287		0.060794	0.150032	0.193473
0.0358241	0.0595429	0.278539		0.0280917	0.120595	0.161699
0.0208507	0.170268	0.258887		0.0435038	0.101956	0.210272
0.0209395	0.0982494	0.204101		0.0281369	0.138233	0.34312
0.0610941	0.0843328	0.418311
0.0816622	0.172728	0.247897
0.112221	0.0905711	0.20803
0.056057	0.169372	0.278073
0.034035	0.115378	0.131325
0.232408	0.19817	0.223487
0.0703015	0.104681	0.306568
0.16903	0.162964	0.184067
0.0594026	0.0697731	0.305948
0.0542358	0.126515	0.170219
0.061676	0.105239	0.214666
0.00873897	0.0991706	0.235496
0.00991768	0.137094	0.225162
0.0525289	0.180731	0.187157
0.115804	0.128465	0.1694
0.0297442	0.189016	0.283407
0.0922594	0.134318	0.131796
0.0780488	0.228162	0.299722
0.0603969	0.174886	0.10208
0.104632	0.148883	0.21561
0.0741229	0.138962	0.0606265
0.0222655	0.152535	0.178747
0.0360542	0.14995	0.169148
0.0270599	0.128977	0.112867
0.133227	0.168606	0.139699
0.0771732	0.150113	0.240055
0.0214215	0.126745	0.210698
0.0847777	0.148494	0.145976
0.0436605	0.156287	0.192228
0.0289743	0.113133	0.335383
0.0611912	0.119515	0.286272
0.0263899	0.227101	0.194717
0.0487003	0.186551	0.276746
0.063446	0.195389	0.2662
0.108861	0.129886	0.184857
0	0.197879	0.260841
0.0464004	0.159927	0.192485
0.0281195	0.120518	0.136974
0.0527751	0.117994	0.149506
0.0218727	0.0729927	0.219979
0.00738471	0.159867	0.144878
0.0148684	0.163003	0.133635
0.0047879	0.111944	0.120979
0.0108301	0.148388	0.145087
0.028218	0.0665414	0.142498
0.0494254	0.0613121	0.176282
0.00701656	0.113895	0.134819
0.00434424	0.084246	0.172329
0.0371018	0.130128	0.146008
0.028064	0.189586	0.185576
0.0397973	0.0906243	0.309719
0.0507218	0.112771	0.19689
0.0421674	0.194733	0.159932
0.0281862	0.120671	0.221298
0.00651593	0.141886	0.163465
0.0417515	0.0933184	0.128793
0.0404322	0.0844702	0.220575
0.0528355	0.0472501	0.161956
0.0156678	0.126042	0.229951
0.0436713	0.0840292	0.351561
0.0276842	0.118993	0.380011
0.160795	0.082963	0.207029
0.053495	0.0925483	0.259227
0	0.102213	0.149362
0.152313	0.165308	0.209864
0.022805	0.11383	0.109729
0.173597	0.109529	0.189712
0.0753425	0.0519481	0.257007
0.111818	0.139355	0.190877
0.0595273	0.177122	0.232373
0.0406715	0.152352	0.209298
0.0433363	0.0800747	0.346462
0.0357113	0.170121	0.145795
0.0297761	0.1017	0.308872
0.0816576	0.0610016	0.210681
0	0.129523	0.153763
0.00815328	0.139119	0.121717
0.0825823	0.244179	0.39835
0.0196799	0.101401	0.454514
0.0150292	0.11355	0.474825
0.0133351	0.142169	0.428658
0.0115982	0.111951	0.234942
0.0375742	0.137346	0.395324
0.00819001	0.270483	0.34683
0.0389135	0.172448	0.405403
0.0116347	0.124844	0.201816
0.0196672	0.23241	0.316719
0.0493827	0.112121	0.178615
0.0885217	0.119313	0.377271
0.0694493	0.326313	0.246554
0.0518188	0.174971	0.315053
0	0.0897334	0.440982
0.0927472	0.151976	0.359053
0.0421248	0.0886197	0.306401
0.0365938	0.231607	0.33941

## Sheet: Fig2-F
KinR170C	TgN3R169C
agregates mean intensity (AU)	agregates mean intensity (AU)
per agregate	per agregate
1392.05	1219.58
920.583	2475.24
929.333	2495.28
1074.29	927.4
736.5	1464
1006.25	1680.08
1647.08	1708
2258.32	2026.42
1822	950.333
1750.3	932
1249.71	1259.6
1063.91	2079.67
2187.3	1685.71
937	2395.74
1476	1412.62
1563.17	1215.67
1274.84	2713.16
1282.27	1114.25
1591.76	1636.38
1297.38	1562.56
1206.33	1049.33
1467.86	1979.03
3003.84	1527.32
2451.75	1439.47
2255.76	1472.6
2642.73	1238.79
1890.59	1819.71
2046.6	1504.5
1420.53
2888.62	1847.44
1600.26	2118.71
1176.89	3306.67
1683.05	1817.83
1898.38	2120.89
	1957.54
1273.57	1567.33
911.8	2830.46
2851.45	2737.67
848.143	1901.25
814.417	1482.2
1679.88	2032.25
1698.85	1437.5
955.25	1258.67
973	2359.82
1012.55	1526
817.889	3019.66
784.6	1612.64
1624.69	1594.38
1142.39	1112.5
1628.93	1229.75
877.25	1725.44
2441.91	1863.1
960.867	1758
1557.79	1775
953.467	1618.57
761.2	2341.72
826.5	2598.17
2546.38	1388.2
1176.55	2556.78
1952.39	2733.03
1511.91	2601.39
	2005.78
595	2745.85
883.5	2838.28
1305	1784.56
1887.16	1866.1
663	2631.17
1346	2889.22
681	2792.29
1491.06	1319.2
778.4	1591
720.5	2002.06
767.6	1850.06
1163.46	1642.67
634.5	2596.89
	1721.62
1133.64	1940.36
712.5	1431
812.4	2263.32
634.333	2534.08
808	2041.2
2064.3	2084
835.667	2264.5
738.2	1917.85
2215	1465
1288.78	2058.08
772.667	2405.9
941.167	2215.31
913.667	1974.29
1163.68	2644
754.273
886	1787.67
694.333	2420.76
1655.04	2372
2259.88	1927.88
634	2037.14
786.333	1595.05
567.75	2264.77
744	1677.72
714.462	1180.91
854.133	2309.72
595	1343.5
	1000.29
717.6	2383.73
949.6	2396.3
947.333	1522.58
820.917	1159.4
650.25	1479.2
1238.62	1126.4
2422.5	2367.31
1911.97	2072.71
667.2	1448.8
1329.73	1276.18
1287	2080.67
	1771.27
1742.25	1761.29
1312.79	1112.5
783.333	1013
1324.54	2313.41
1624.33	1669.35
2102.29	1891.44
1178.59	1732.95
1236.1	2376.63
1431.96	1549.67
	1116.25
940	1257.5
1034	1065
1498.1	2049.23
1462.08	1284.6
1193.17	2124.39
1213.19	1499.93
946.3	1234.6
775	1517.94
908.6	1966.47
1090.12	1081.5
1128.5	2192.24
705	2039.87
1539.85	1492.87
1273.23	1334.33
1580.34	1181.2
1196.53	1482.38
993.429	1681.55
1383.53	1968.94
857.5	1994.23
758.667	2293.82
1037.07	1603.65
1109.1	1588.83
1082.42	1988.04
1457.65	1382.07
938.5	2720.67
1311.52	2243.7
1287.33	1856.4
1381.81
846	1390.93
1099	2079.36
817.167	1447.6
1027.06	786
775.167	975.455
1582.44	1870.95
1779.92	1080.9
859.143	1300.42
697	1170.57
	1430.48
2116.38	1253.5
1958.83	1392.91
1769.52	1552.71
759.5	1533.21
951.409	1348.02
1112.39	1181.93
828.762	1816.95
1016	1800.94
858.2	1344.43
916.438	1886.66
636.25	1035.3
712.833	1059.31
606.75	1985.2
832.667	1052.17
621.111	973.714
783.154	1394.25
1863.07
1196.04	2336.21
1004.71	2365.22
	1312.25
1302.89	1237.5
1128	1690.07
938.059	1101.83
2153.54	1842.46
847.778	1768.19
1672.76	2426.55
986.933	1642.79
838	2209.16
809.333	1199.27
963.25	1892.61
938.125	992.333
2052.21	1947.58
	1077
1812.59	1243.75
979.75	1513
931.615	1962.23
1062
1217.14	1703.02
787.167	973
1175.57	1428.83
1509.81	1593.93
967.786	885
1200.95	872
694.875	1634.46
1960.06	1290
1164.21	1407.75
1130.04	1421.88
1718.57	1539.13
1181.93	697
1375.89	1065.25
1466.3	981.833
2390.27	1288.74
1106.31	1325.86
1073.25	1417.12
	1231.47
1288.22	952
983.571	992.167
1190.83	1654.7
1608.04	1346.06
1649.04	1043.2
1432.95	1206.6
2263.62	1223.89
736	1307
783.4	1254.75
2515.29	1253.38
1033.67	987
592.2	2256.29
618.75
2027.42	934.333
805.4	824.667
2039.5	2218.42
1295.9	1346.62
	1437
2132.6	1305.14
887	1433.19
1518.81	1308.92
1014	1146.8
776.286	1154.86
1504.31	1300.5
1797.68	2016.52
879.125	2770.24
1727.45	2783.89
1757.98	2396
830.333	1089
896.444	1408.58
2349.53	1925.94
981.556	1532.22
	1194.88
996.5	1674.57
1052.41	1901.85
1164.54	1472.8
1367.04	1869.5
954.083	2331.78
908.5	1024.86
1218.59	1014.75
2625.63	1096.6
1430.08
629.6	1193.31
1409.04	627
687	756.7
826.25	751.5
2085.84	1433.24
611	756.5
	1087.8
950.389	976.542
1014.7	745.875
1272.88	875.043
1104.03	675.917
1171.41	1638.45
1395.18	1113.64
	1030.71
1136	581.375
933.125	877.25
1354.58	574.333
1403.52	1319.16
598.75	921.684
1320.61	680
1014.87	877.263
2118.74	751.917
617.889	532.4
913.667	1336.94
1028	621.25
1613.54	738.818
1721.09	1343.1
1492.93	1075.28
2472.97	873.929
709.833	958.273
829.059
1640.77	1064.21
2202.29	1669.7
553	986
1730.8	2040.24
1408.03	1342.29
1442.12	1167.5
748.6	1461.43
1211.67	1469.61
398.5	1647.7
1382.8	807.556
1453.08	1150.95
1897.51	900
1478.66	1437.58
720.333	1102.9
	1354.14
929.75	921.5
832.2	1113.67
724.25	1625.32
775.5	1135.2
1201.07	1335.09
915.75	1010.21
916.625	1080.94
1166.45	1948.88
1043.23	1576.56
1371.16	1108.52
1077.95	1631.05
1077.9	783
684.333	1298
1022.95	1180.33
	1835.43
2088.68	1351.9
1634.24	868
1164.67	1023.25
1076.4	1044.92
1641.62
754.143	700.286
793.75	765.077
788.875	963.417
1038.35	920.727
1233.5	774.455
1437.27	922.727
610.5	1086.22
583	1377.54
951	693.167
2070.36	1019
1819.76	1211.56
1172.93	1154.91
881	720.5
1057.25
658	887.889
875.667	1510.59
1879.59	1026
	2038.32
1455.08	1542.68
1259.43	1496.29
730	1133.75
877.429	1435.57
1261.92	1144.67
962.625	1990.24
932.846	1707.41
1815.96	2179.5
2028.34	1458.42
1543.16	1511.89
879.286	1309.58
2174.19	1468.5
2218.21	1710.22
988.4	1361.39
	1941.64
989.214	1529.86
1213.33	1065.33
1370.14	2257.16
1435.84	2399.38
1060.71	881.375
2365.09	993
1429.45	1326.36
896.75	1143.75
1688.46	1822.96
1007.38	1912.44
901.636	3237.41
	1602
564	1345
655.571	1414.85
755.833	1479.9
1102.44	1551.4
1049.68	1426
965.68	2366.16
1453.63	1445.09
1154.08	1549.61
	1227.35
	1370.61
	1352.67
	759.5
	847.5
	847.273
	1155.52
	1041.06
	1613.92
	1164.12
	1201.76
	906.571
	1085.08
	836.125
	1082.93
	1135.83
	1256
	935.571
	1001.42
	916
	1605.3
	853.75
	681.5
	1077
	816.5
	749.889
	726.8
	738.143
	769.714
	1136.5
	1145.32
	799.25
	1669.03
	673.5
	819.667
	1418.59
	761.2
	785.143
	1006.15
	627
	1364.31
	1082.5
	1868.39
	1528.91
	758
	1397.57
	1050.75
	1367.8
	894.273
	836.5
	1018
	922.444
	832.2
	798.5
	2023.83
	840.273
	1334.47
	756
	1149.72
	1178.1
	650.25
	469.833
	1613.48
	877.667
	749.875
	1746.2
	673.667
	1188.31
	758.1
	668.8
	678.667
	1002.33
	885.909
	615.667
	814.586
	1649.72
	669.5
	744
	890.333
	1231.24
	826.722
	1370.61
	1059.48
	569
	741.714
	647.222
	1840.16
	751.667
	1357.89
	2550
	1044.23
	584.667
	2017.33
	1312.47
	2320.93
	814.7
	1057
	899.2
	1062.24
	1601.32
	1246.67
	993.526
	1580.21
	865.818
	1429.12
	1413.77
	693
	818
	932.692
	963.571
	705
	579
	1047.29
	1184.67
	1219.26
	699.667
	1669.57
	1128.46
	956.917
	993.583
	1226.26
	973
	1923
	1173.25
	1031.17
	949.083
	979.25
	2385.3
	1903.9
	1739.32
	1483.33
	1190.75
	1414
	1606.38
	883.571
	1910.13
	1087.86
	853.667
	1366.37
	2319.56
	1653.28
	1094.78
	1386.16
	1704.5
	736.333
	1069.5
	1703.68
	1023.56
	1454.97
	975.5
	2551.34
	1810.1
	1024.31
	2359.76
	963.3
	838
	1285.46
	1033.88
	1344.45
	1636.8
	884.5
	1588.68
	963.5
	1183
	1588.42
	861.5
	1377.42
	1995.55
	1325.6
	1418.62
	1400.54
	1454.2
	1232.67
	1512
	1381.57
	982.909
	955.714
	973.286
	955.5
	2025.83
	1365.75
	1644.73
	1974.35
	1491.53
	1073.17
	1555.66
	1036
	1279.52
	1058.29
	1454.8
	1035.4
	1002.33
	665.5
	893
	1591.43
	1189
	2121.77
	1427.34
	1202.32
	1410.13
	767.5
	1456.58
	1466.92
	939.917
	767.714
	969.6
	1003.83
	1837.33
	1277.42
	1616.74
	908.5
	783.333
	1301.2
	1036
	1021.6
	1512.83
	953.875
	1869.66
	1789.55
	2117.07
	2354.89
	1896.96
	2200.42
	2645.28
	710.333
	1197.6
	840.5
	2316.07
	951.75
	1754.46
	2592.26
	1230.5
	1667.68
	2460.59
	1245.92
	1354.43
	1025.46
	1569.59
	1708.64
	1934.65
	1879.97
	974.778
	2000.56
	1905.23
	1843.32
	1554.24
	886.417
	673.5
	1753.64
	1556.55
	1079
	832.833
	1336.48
	1033.94
	830
	665.5
	978.667
	1739.33
	832.125
	983.333
	842.25
	771.5
	778.857
	673
	1034.92
	898
	1488.59
	1221.83
	697
	2385.74
	697
	634
	1839.07
	1085.57
	588
1547.78	1605.31
1636.76	1364.87
1821.61	2292.23
1343.12	1711.76
1477.65	1958.93
1048.43	1971.88
1329.43	1898.87
1316.88	1354.48
1169.24	1577.21
1050.22	1324.89
875.842	1777.04
1480.45	1856.93
2201.76	1665.98
1426.39	1728.7
2345.34	1931.22
871.81	1375.7
2310.31	2286.59
1240.27	1301.4
1951.58	1772.21
738.74	1851.5
2220.39	1839.36
1696.7	1565.63
1292.41	2133.02
826.243	1224.95
1184.62	2258.34
2234.29	1016.78
1017.29	1129.88
907.658	1485.2
1481.83	1615.37
1132.3	2065.18
1353.79	1994.89
1799.22	1815.04
1090.62	1307.96
1574.38	1799.85
1054.98	1297.05
1654.78	1844.83
	1406.43
1936.21	1432.11
694.383	1472.1
2055.19	865.358
1695.73	2198.32
1250.77	1498.68
1283.17	2103.55
2197.85	1184.93
612.029	1429.39
1480.21	1784.46
1089	1702.93
1322.37	1298.04
636.143	1859.54
600.024	2414.71
616.557	2071.37
1064.02	1181.5
1167.56	1439.06
802.709
777.509	1291.3
982.768	1619.46
635.106	1396.02
	1242.73
1551.39	1134.72
1415.78	1155.85
1004.48	1329.4
2310.99	1475.52
926.449	1725.07
2598.21	1279.08
625.126	1004.38
579.459	1800.7
2111.69	1286.39
502.037	1814.48
748.216	1503.04
560.86	1747.09
1776.64	1099.04
529.86	1247.23
643.978	916.166
1141.07	1836.16
534.215	2104.63
1737.36	1277.23
1845.3	1484.26
750.956	1662.16
599.756	1191.41
684.383	1171.38
720.191	1592
1024.18	1118.19
808.592	1594.76
511.472	1020.84
526.473	1471.83
889.778	1931.83
662.93	1482.97
2244.63	1572.31
3523.04	1327.07
1184.17	1199.69
795.597	1018.29
1168.46	1325.86
1470.59	1659.95
781.383	1384.91
1304.31	1318.74
972.62	1065.1
1072.48	1901.16
1456.02	947.418
1696.96	1257.11
2010.37	1184.32
702.448	1837.22
1249.33	1801.37
1163.72	1416.19
447.115	1493.59
1359.56	1911.67
1017.76	1160.31
577.04	1519.04
786.409	1227.41
1693.34	2275.47
407.073	2356.31
984.402	1449.25
734.65	1630.11
3050.66	1917.42
649.018	2896.28
1088.66	1531.98
1686.96	1624.37
2759.99	1209.12
2812.43	883.907
2187.54	2139.17
3521.62	909.11
1413.23	974.521
	2336.33
498.407	1192.19
502.901	1390.58
460.503	1437.16
503.972	1424.61
579.701	1247.83
2123.41	2578.09
706.346
913.572	2362.68
444.575	2587.24
548.813	1573.45
1301.3	1525.47
513.961	1991.69
3261.48	2341.12
884.407	1993.63
804.248	1610.95
1304.33	2236.12
514.307	2314.9
2727.54	2230.59
1030.58	1706.32
508.69	1982.58
444.978	1997.56
1264.85	2654.75
1536.51	2417.64
1107.17
	2606.07
530.667	1945
1137.98	2425.18
1008.31	2826.31
1885.58	2705.99
1350.49	2615.79
647.204	3135.45
606.315	3049.12
751.442	1880.02
1141.91	2679.14
989.844	1662.29
890.359	2704.71
1238.84	2567.19
1684.04	2772.25
825.302	1787.11
632.687	3280.78
777.048	1955.98
659.906	2206.54
2153.5	1512.4
656.478	2127.08
1977.68	1539.98
916.694	3893.84
973.257	2499.73
2692.81	1615.39
700.835	2325.15
1580.31	1951.14
757.692	2787.82
1118.09	3542.33
1198.84	2686.93
776.644	1990.47
	3145.38
2502.96	2263.32
1462.37	4235.2
1212.15	1827.59
832.292	3187.07
706.135	2114.9
2345.58	2552.01
1682.95	2260.53
925.441	3121.43
741.764	1497.44
810.019
677.144	1197.75
860.116	1590.87
1190.77	1213.03
1901	1250.86
1788.74	1390.91
	1440.35
1912.43	1697.7
690.754	1665.49
2263.69	1294.23
2399.66
715.251	1203.68
685.673	1506.56
882.111	1282.71
964.081	1684.29
587.121	1857.54
3143.79	2136.58
800.167	1645.71
874.114	1682.12
682.286	1270.21
640.187	1165.57
745.192	2748.19
1099.31	1760.44
2841.53	1364.27
1737.74	1610.89
1027.97	2393.75
2085.93	2675.59
819.287	1431.71
640.187	2185.32
752.904	1894.55
2568.43	1906.98
786.02	2177.28
1529.09	3105.76
1819.79	2077.46
	2608.2
791.381	2800.42
714.223	1774.84
549.216	1418.4
858.672	1851.58
1070.27	1977.9
445.331	2128.84
772.626	2079.62
392.859	1358.52
444.575	3051.1
853.933	1262.95
820.598	2891.61
395.408	1837.63
577.745	1312.25
867.979	2810.71
702.246	2491.04
529.296
1028.41	2156.42
652.345	1715.29
440.794	2012.88
519.962	1719.78
	2294.69
587.267	1831.41
368.967	1212.75
317.049	1690.09
333.28	1673.7
250.716	1851.92
250.413	2239
340.538	2170.76
427.88	1781.6
335.699
430.327	909.513
400.42	1694.83
364.128	1394.88
476.632	1363.74
387.435	1541.54
	1970.12
986.734	1427.98
1309.76	1380.67
837.265	1776.59
428.394	1738.23
732.449	1762.63
531.07	1102.46
	966.572
498.044	1242.46
429.05	1250.45
674.258	1420.78
618.246	1621.58
579.459
638.927	2449.81
643.937	2532.56
723.417	1381.39
593.573	1820.64
580.14	1756.52
457.478	2370.13
367.273	1608.33
446.873	1546.51
920.33	2974.38
616.874	1689.16
454.656	1754.45
712.644	2503.24
505.666	1263.56
494.476	2826.97
527.894	1984.4
570.144	1716.2
959.112	1505.89
783.096	1326.34
843.831	1961.84
497.543	1208.21
416.751	1243.12
521.09	1010.93
477.358	1798.86
	1761.25
608.573	2007.15
1131.13	1544.82
837.494	1680.92
413.323	2326.91
492.359
550.305	1777.81
650.063	1067.79
444.696	1182.39
921.959	1766.76
589.591	1214.46
954.751	1323.87
920.516	1439.57
937.178	1254.49
502.278	1318.6
723.311	1776.55
540.143	1334.09
759.987	2116.79
471.43	1379.18
571.118	824.126
634.11	1269.87
	1514.46
811.228	1293.4
761.886	1342.39
1420.09	1761.79
1023.39	1883.28
746.686	1855.01
1870.47	1478.59
1857.28	1246.02
798.89	1348.47
611.603	2009.36
1702.41	2430.1
970.402	1186.74
701.037	2271.39
706.541	1326.57
1088.13	1179
498.542	2047.34
445.179
722.207	2749.06
848.805	1175.05
1354.21	2854.68
596.395	2819.53
867.095	1847.86
444.575	1440.38
656.882	1653.34
	2085.7
568.572	2178.47
518.368	2135.48
608.492	1566.6
986.342	1462.3
1123.66	1516.29
467.156	1215.98
431.389	1345.52
472.6	2358.65
539.841	2123.82
759.393	1856.55
858.906	2494.88
727.937	2693.46
793.772	1398.93
624.945	2572.33
507.843	1538.71
638.363	1435.25
1684.41	1578.29
530.264	2057.12
478.447	2914.33
783.661	1962.49
707.085	1780.11
1172.66	1622.07
492.964	2579.78
769.289	1313.96
1504.9	1516.31
1828.41	1929.71
1324.55	1091
397.395	1957.26
700.859	2278.85
685.613	2038.97
997.686	2451.41
474.04	1399.21
618.926	1523.19
548.006	1745.43
521.795	1440.58
1482.53	1524.26
1069.6	1383.56
738.992	1919.75
721.657	1499.21
476.459	1900.25
591.355	1103.88
751.686	1657.44
1358.83
511.528	839.954
416.751	1007.7
656.536	848.744
545.788	1187.55
1911.83	787.705
1736.35	1093.86
947.84	1718.1
595.723	1272.25
463.105	1464.7
1604.58	829.872
	1615.74
571.464	1338.76
340.659	1276.03
401.566	1054.61
302.432	1408.04
475.866	975.04
370.902	2236.39
456.899	1010.42
649.284	1162.28
466.09	1670.3
425.824	1711.18
553.424	1421.52
649.097	2090.47
500.258	1955.23
534.001	909.412
726.239	1365.48
517.696	1020.87
634.961	1697.88
359.98	1004.48
406.972	795.395
357.215	1466.91
475.55	839.954
340.84	1120.9
	1320.54
684.54	834.107
847.615	1504.66
1128.98	1250.45
773.29	966.572
478.533	2440.91
629.945	1606.1
803.892	1258.02
492.359	1783.35
463.215	1531.61
574.62	833.502
549.216	1630.71
537.119	959.011
369.571	1052.98
580.203	1367.82
432.276	2301.56
740.463	2464.65
519.215	1271.32
416.751	1996.05
615.751	1878.13
623.934	1627.96
530.245	1737.89
382.274	1320.82
321.485	2197.1
647.688	1398.64
1178.92	1118.01
800.258	1545.87
422.577	1391.23
683.546	1329.25
507.601	890.469
779.639	738.74
392.934	1306.29
335.094	987.828
448.233	729.465
587.25	854.921
395.022	1253.77
715.221	1012.68
374.108	2184.95
596.777	990.444
391.649	992.196
458.325	1127.83
314.68	1140.77
	1491.84
	2222.34
	840.836
	1221.19
	952.433
	1610.05
	1175.91
	2373.11
	1876.59
	1884.02
	1386.91
	1533.33
	1522.44
	1543.21
	1181.2
	1212.55
	1225.72
	1473.97
	928.667
	876.296
	1004.38
	729.465
	1140.6
	776.644
	735.514
	795.597
	973.376
	1071.6
	1010.97
	1043.62
	995
	1252.59
	1377.72
	1221.89
	1439.99
	802.805
	1033.91
	2020.64
	1623.05
	836.072
	859.632
	1451.33
	814.549
	947.216
	890.601
	962.579
	1100.98
	1328.09
	454.454
	1419.75
	592.193
	821.404
	605.9
	822.198
	566.372
	508.488
	1104.51
	728.947
	454.252
	749.921
	1024.37
	1043.86
	725.332
	1057.96
	1239.2
	479.724
	578.33
	633.194
	731.431
	663.103
	599.756
	575.301
	746.686
	648.716
	1498.51
	830.261
	662.93
	1122.06
	577.644
	826.138
	796.807
	504.305
	485.1
	694.765
	2656.48
	1568.71
	1792.62
	1564.62
	1428.54
	1921.43
	1386.04
	1933.65
	1512.4
	1791.15
	1295.11
	2273.25
	1307.71
	1364.17
	1402.68
	1600.8
	2635.39
	1936.52
	2090.2
	1310.31
	1516.13
	1231.5
	2416.88
	1906.36
	1993.17
	2322.24
	1573.05
	1846.04
	1402.6
	1573.18
	1042.18
	1387.56
	1627.18
	1087.79
	1807.33
	2098.63
	1586.82
	1461.05
	1637.02
	1181.37
	1247.63
	1862.11
	1797.31
	2117.53
	1335.37
	1702.91
	2144.48
	1649.75
	1704.4
	1734.86
	1702.37
	1413.31
	1292.85
	1700.01
	1520.7
	1209.73
	1033.11
	1424.02
	1127.47
	1499.34
	1830.19
	1440.41
	2035.81
1630.65	3137.78
1533.02	2058.17
1682.29	2275.74
1429.6	1501.52
714.901	1460.54
750.951	1445.34
1171.18	2289.37
815.543	3366.61
516.345	2845.5
1233.41	2405.52
1013.6	1673.72
1042.55	3106.5
795.03	2308.82
1179.74	2478.11
636.768	1600.35
1003.98	2047.02
1187.1	1848.94
	2461.84
1243.48	3353.08
1118.46	1837.66
999.622	2649.58
1589.13	2989.83
1442.31	1503.18
2045.64	2049.98
912.548	1622.26
1929.77	2533.15
670.447	2557.13
1108.85	2517.46
1367.04	2909.97
760.909	1786.76
1089.35	2149.6
1280.54	2078.27
939.733
722.338	2449.98
824.602	2687.19
2082.83	2468.83
1105.71	1862.44
727.65	3263.16
973.168	1993.33
	2686.67
1357.2	1481.63
957.411	1305.07
1666.91	1041.12
646.361	2409.83
1030.94	3023.81
822.221	1560.58
816.714	1360.39
1563.55	1465.85
1153.26	1659.89
1450.18	2534.84
978.651	2019.22
843.022	1325.69
880.984	1777.61
1218.75	1324.79
957.002	2611.87
937.136	1405.12
630.054
843.554	1241.59
946.723	1409.97
857.063	1373.71
	1377.25
991.169	2003.74
1180.04	1149.69
1522.69	1717.35
1392.49	1766.04
1577.7	1460.42
791.971	1896.82
1190.95	1963.25
1318.91	1702.81
1147.58	2076.68
781.665	1506.89
563.195	1118.46
1150.62	2462.08
1159.77	2315.5
1651.69	1856.83
892.883	1964.78
792.241	1814.92
	1641
491.804	2406.7
577.635	2248.39
776.575	1771.29
777.788	1709.42
627.398	2023.29
488.122	1760.41
434.626	1794.69
533.907	1722.75
546.339	1185.88
538.076	1443.19
388.188
	3100.95
621.2	1371.55
677.689	1827
1064.2	2546.28
1207.46	1955.87
836.365	2330.24
971.036	1930.09
803.561	2109.06
459.48	1654.39
582.53	3133.27
888.241	1876.53
774.989	2568.85
533.119	1918.63
628.186	2044.89
557.627	1617.05
566.666	2714.89
797.715	2220.49
766.131	1683.14
1144.51	1079.79
1292.91	1357.82
1125.62	2093.74
1727.38	2070.27
735.369	1537.88
601.224	2139.75
1143.92	1479.88
713.91	1460.29
	2303.76
1623.55	1708.08
1001.88	1992.22
351.276	1537.88
318.285	2034.47
1826
808.86	2043.07
793.762	2158.62
756.317	1340.1
1094.28	1211.66
566.624	2199.88
418.997	2438.15
1509.87	1176.39
400.142	1972.18
751.654	846.28
1334.3	1224.24
611.347	1207.7
536.849	1560.61
629.337	1992.52
646.209	1766.64
760.97	2800.66
540.233	1457.37
565.533	1269.92
512.322	1289.61
838.043	1177.76
345.056	1890.35
505.325	1257
403.722	1652.25
631.187	1200.83
472.399	981.13
496.762	1207.82
623.349	2328.19
408.845	1157.13
364.887	2145.48
520.063	2186.15
745.933	1718.69
498.448	1606.71
863.29	1935.78
586.893	1924.71
510.077	1495.24
603.022	2024.18
766.131	1429.41
1944.55	1168.04
1038.68	1389.15
1121.04	975.875
1778.22	1951.41
625.167	2364.44
819.623	1342.15
1301.86	2497.29
	1294.95
1846.71	1005.42
1179.3	1241.08
1460.86	1289.6
1354.54	1436.25
2335.77	1009.39
1124.05	1664.07
1130.95	2445.23
1634.98	1987.29
1199.39	1375.27
1649.53	1964.54
1539.73	962.786
1033.38	1307.28
730.022	1646.87
1580.59	1255.39
1589.47	1997.25
1016.85	2022.94
1686.39	1610.17
719.528	1481.03
1005.8	2195.09
856.615	1773.96
1718.36	1405.88
656.683	1839.31
691.352	1145.48
535.928	1332.14
1561.49	1587.15
825.42	1105
1370.73	1659.27
1288.85	1539.2
1273.81
990.758	1888.96
1282.06	1402.53
1801.81	1705.73
958.009	1497.87
1420.38	1525.78
1069.49	1285.22
1548.39	2007.97
977.065	1684.49
1422.65	1951.21
1753.66	1796.85
859.446	1937.31
1104.04	1900.9
2344.4	1723.61
1019.65	1608.11
680.764	1245.77
	2013.89
1622.55	1744.96
1659.36	1909.66
1366.22	2145.9
905.574	2332.23
740.351	1196.13
1511.04	1547.8
1004.01	1626.13
1024.01
1255.08	1557.71
1080.48	1082.43
706.308	1561.43
1311.94	1983.92
1283.48	1532.92
1152.48	1615.94
1611.28	1538
1332.29	1263.22
880.641	1543.23
	1823.6
718.619	1329.12
749.357	1505.87
768.444	2230.21
605.501	1630.36
1552.31	1207.7
872.131	1592.41
1867.7	1111.02
1018.53	1728.5
1027.17	1388.55
1145.64	1864.54
1203.24	1986.85
1270.11	2012.15
992.698	2290.3
1084.91	1923.09
1637.68	2217.84
1898.25	2155.8
1961.47	2291.73
1591.77	1456.33
707.819	1452.86
1770.75	2548.96
986.812	1856.66
1283.72	2579
1565.02	2230.21
1312.8	1949.28
589.471	2401.83
754.761	2695.9
1492.04	2311.13
	1895.58
1194.51	1370.53
763.321	1266.36
1209.04	2050.9
797.199	2134.33
1702.72	2114.25
535.432	1516.69
1054.76	2180.51
877.514	2621.42
929.867
800.174	2589.11
838.844	2019.82
	1850.77
761.122	2658.83
991.247	2182.52
1857.33	2495.9
733.245	1642.71
928.413	2860.01
1634.32	1716.21
1051.74	3154.72
1606.09	2437.88
954.823	2600.92
873.327	2407.84
2312.12	2831.43
820.203	1623.65
1913.94	2664.39
	1545.81
829.729	1522.76
595.633	1522.51
555.015	1646.95
1902.08	3103.21
500.48	2864.23
557.356	2537.55
729.908	2355.56
691.977	3473.25
836.277	1949.87
537.769	1522.68
476.16	2985.7
365.135	2558.27
1222.55	1576.72
1567.85
931.388	1874.67
1280.08	2440.61
424.049	2310.13
	2025.06
2051.4	2301.59
1035.06	2246.44
762.826	1792.71
1095.26	2248.48
723.726	1666.66
2556.19	2510.37
1234.53	1406.01
	2095.27
1164.6	1522.26
1681.88	1808.71
989.593	1598.58
735.374	1662.15
1064.43	2146.96
1725.28	2760.2
1148.39	1966.32
1186.17	2374.93
1080.05	1699.63
594.181	2048.25
1800.94
	1140.22
1017.9	986.98
619.093	1425.16
543.365	847.966
500.728	1193.9
797.046	1094.72
1367.54	888.024
499.241	1215.43
673.504	923.125
1315.31	760.873
887.01	978.486
1459.83	967.901
1662.32	838.679
474.948	655.21
524.029	1353.34
698.706	958.077
1710.28	1218.99
1010.7	854.708
1203.36	1259.72
1745.22
1259.26	1182.54
776.377	1264.92
	1978.03
672.761	1391.93
929.008	1646.78
855.233	2618.15
678.214	2632
708.258	3063.14
460.406	1024.76
610.679	1471.25
815.33	3235.57
783.207	1865.25
705.085	2530.41
768.692	1071.61
516.042	1249.56
1336.88	2363.46
594.925	2713
512.627	1519.95
1182.51	1387.94
975.438	1773.54
671.769	1527.96
888.878
1135.39	1701.32
	1356.76
465.529	2443.88
764.478	1706.21
627.787	1125.89
1558.95	1871.31
1063.15	1452.01
597.899	1813.66
1003.96	1444.68
623.977	1613.7
2200.18	1157.13
586.249	2462.51
2199.57	1863.15
1759.35	994.268
1319.56	1856.69
2470.98	2089.89
776.668	1898.55
715.712	1165.23
672.926	2393.58
2229.01
628.885	1690.91
1382.08	1666.01
1129.1	1149.2
1534.94	1721.17
1337.26	2568.86
1607.14	2060.27
	1211.66
	1706.44
	1087.22
	2277.27
	1922.31
	1795.35
	1934
	1341.22
	2173.04
	1638.03
	1698.11
	1887.73
	1533.63
	1652.24
	2467.88
	1293.22
	1576.11
	1636.04
	2360.82
	2209.68
	1932.11
	2279.37
	1633.63
	2678.98
	1846.6
	1511.32
	1848
	1877.2
	2250.28
	2087.78
	2862.81
	1545.81
	1714.04
	2711.07
	1734.01
	1923.19
	1494.71
	1489.67
	2209.18
	2131.1
	1354.11
	1395.28
	1880.91
	941.964
	1703.26
	1149.48
	1152.01
	2085.58
	1487.48
	2117.97
	2422.65
	1654.26
	1347.05
	1329.76
	2062.98
	2019.56
	1114.74
	1112.31
	1686.72
	1263.55
	1836.77
	1309.83
	1740.03
	2407.9
	1740.15
	1512.43
	1406.67
	1358.91
	1347.5
	1592.41
	2354.19
	2259.68
	2159.16
	1716.78
	2186.11
	1032.69
	2590.24
	963.117
	1760.08
	2035.44
	1615.72
	1419.89
	1712.29
	1355.7
	1350.48
	1254.3
	1606.34
	1385.58
	1095.16
	1852.3
	1402.75
	1204.23
	1051.03
	1056.65
	1774.3
	1019.11
	2065.05
	1387.83
	1186.63
	1876.95
	1237.44
	1401.44
	1149.39
	1372.29
	1573.77
	1194.1
	1613.99
	1274.13
	1323.28
	1668.01
	1219.13
	1101.77
	1539.35
	1363.31
	1110.86
	1568.42
	1101.6
	1892.07
	1212.56
	1354.97
	1283.05
	1565.3
	1124.05
	1280.08
	1545.81
909.643	2595.23
1210.73	2802.04
2330.35	895.385
1182.14	1166.33
892.909	1643.52
1405.31	994.667
1855.85	1264
832	2604.1
1244.15	1563.19
747.286	1375.46
1419.18	1007.73
705	1334.09
1293.61	1585.6
767	1335.17
736	2826.81
	2368.16
1594	1171
1998.35	1435.76
1413.33	1270.19
1791.72	779.25
1258.04	1004.86
650	944.429
	1134.91
1550.71	1318.23
700.875	1568.25
755.222	1390.71
739.556	1288.41
736.333	816.1
	916
1684.39	1359.88
1057.25	1123.33
934.273	1501.91
708.278	1047.89
1391.43	1192.4
558.333	1011.8
1891.62	1368.03
494.8	991.083
636.917	1598.44
2306.05	1175.78
854.059	806.5
443.667	1668.06
715.333
587	954.462
497	1105.33
908.733	1002.67
679.8	1624.25
642	1632.28
	1410.81
1002.67	1107.46
1532.13	1195.42
1913.14	1133.64
2041.88	1382.28
2011.15	1142.33
1402.5	1339.55
1022.45	791.5
1117.93	1090.88
	1716.14
2192.68	1226.87
2085.75	898.222
2444.14	1573.52
1529.64	952.5
2439.38	783.333
1603.7	1834.79
1657.96	1492.38
2400.82	1218
1672.32	924.333
2222.48	1314.06
2219.96	777.667
1107.17	1158.48
2438.11	1643.79
	1620.45
2214.28	967.778
2608.89	891.222
1399.7	1102.77
1766.14	971.167
888.294	908.75
2025.88	744.5
938.944	1094.5
1256.86
1175.07	767.5
2412.94	1285.31
841.143	938.455
2482.55	1283
677	1023.15
2508.25	1238.48
	1182.41
1290.13	1202.76
2505.62	1006.58
1208.57	1224.14
2470.34	1066.64
1396	1236.52
2252.58	968.667
	1596.3
920.312	1502.15
1151.65	1086.92
1402.04	1087.91
771.625	1222
1717.18	1034
1258.39	861.25
1157.6	1719.79
849.75	1400
665.5	1172.63
2201.39	1018.25
1255.11	1462.33
800.875	1114
1097.4	889
1579.36	1595.62
924.5	940
1313.27	1594.78
793.667	1061.38
896.333
1020.94	3302.82
744	2752.66
	2443.19
2093.14	3289.32
1408.06	2512.93
1045.39	1365.83
1703.41	1520
1113.75	2212.86
1078.86	3664.23
1999.63	2932.16
1757.44	1300.5
1582.54	1892.19
2227.39	1676.62
1096.54	1758.54
850	1835.89
1268.06	2059.31
1236	3136.19
1456.24	1266.17
2683.27	2575.71
2140.59	3120
2075.67	2802.47
786.2	2451.47
841.833	3198.4
944.692	3322.2
1117	2408.29
795.8	2139
1181.81	1847.33
1407.9	1684.5
1418.48	2946.91
862	1666.17
1461.53	1724
1457	1849.3
	1970.62
1343.25
818.5	1383.6
2160.5	1566.92
2464.49	1358.72
1334.87	1712.65
1135.83	2268.3
1211.93	1373.67
1049.5	1603.67
1226.5	2982.98
1302.12	1088.5
1024	3211.07
1151.75	2034
1275.71	1856.88
1133.85	2861.38
814.667	1473
933.8	2571.53
1828.04	3165.06
977.6	1895.13
3184.82	2091.56
1074.6	2588.24
	1934.58
859	1896.2
1067.17	2308.55
821.286	1585.8
951.4	2036.29
689	1811.17
726	1824.61
741.167	1840.19
838	2503
718.778	2503.17
924.056	1899.74
629.4	1492.15
810.143	1281
1072.4	1614
1491.41	1325.3
866	1310.67
807
748	2541.56
798.5	3634.6
1004.95	2276.43
1276.52	1927.33
1034	3617.69
	2134.2
864.6	3491.35
640.556	2043
744	3175.66
665.75	2987.5
882.857	3371.96
1045.27	2509.76
1758	3449.41
734.25	3044.62
834.455	3472.38
	1774.2
945.875	3337.96
1977.14	3106.12
1081.33
2220.51	2199.97
1391.33	1231.6
908.562	1394.45
913.778	1644.18
898	1470.33
1440	1943.15
673	2321.19
794	1664.46
911.786	1553.11
1236.35	1622.35
1152.57	1469.67
1125.5	1422.6
1568.67	955.5
1428.39	1657.85
776.333	2114.78
1400.12	2857.32
1932.06	1565.77
853.7	1959.77
742.4	2061.48
	1206.57
1087.4	1462.2
814.333	1216.83
1279.67	1242.54
1279.82	2779.41
2060.81	1046.4
2310.31	2227.35
721	1932.28
1781.24	1231.77
[truncated: 977 more rows]

## Sheet: Fig2-G
KinR170C	KinR170C		TgN3R169C	TgN3R169C
agregates rea (µm²)	agregates mean intensity (AU)		agregates rea (µm²)	agregates mean intensity (AU)
0.126194	1787.3		0.181061	3439.2
0.274335	1680.29		0.0823006	2255.89
0.340176	1843.9		0.104247	2494.36
0.296282	1566.93		0.0329202	1645.76
0.0109734	783.577		0.0164601	1600.84
0.0768139	823.089		0.0164601	1584.18
0.197521	1283.68		0.109734	2509.29
0.0109734	893.886		0.0164601	3690.02
0.0219468	565.947		0.0987607	3118.85
0.0823006	1351.9		0.131681	2636.6
0.0219468	1110.97		0.0384069	1834.5
0.0493804	1142.7		0.241415	3404.92
0.0877873	871.403		0.126194	2530.62
0.170088	1293.07		0.153628	2716.16
0.0548671	697.938		0.0493804	1754.08
0.181061	1100.43		0.126194	2243.66
0.197521	1301.13		0.0384069	2026.56
			0.137168	2698.33
0.126194	1362.93		0.345663	3675.18
0.0877873	1225.9		0.0823006	2014.19
0.109734	1095.65		0.263362	2904.11
0.192035	1741.79		0.131681	3277.04
0.230442	1580.87		0.0219468	1647.58
0.175575	2242.15		0.093274	2246.91
0.0658405	1000.21		0.0548671	1778.1
0.208495	2115.15		0.115221	2776.49
0.0329202	734.852		0.104247	2802.78
0.0713272	1215.37		0.0877873	2759.3
0.186548	1498.37		0.137168	3189.52
0.0274335	834.004		0.0109734	1958.4
0.093274	1194		0.093274	2356.1
0.175575	1403.56		0.0877873	2277.92
0.0219468	1030.01
0.0109734	791.728		0.224955	2685.33
0.0603538	903.815		0.186548	2945.33
0.203008	2282.91		0.0493804	2705.99
0.0384069	1211.93		0.0823006	2041.36
0.0384069	797.55		0.318229	3576.63
0.093274	1066.65		0.131681	2184.81
			0.148141	2944.76
0.197521	1487.58		0.0603538	1623.96
0.104247	1049.38		0.0274335	1430.43
0.246902	1827.04		0.0109734	1141.13
0.0438937	708.452		0.126194	2641.33
0.104247	1129.98		0.323716	3314.29
0.093274	901.206		0.0987607	1710.49
0.120708	895.17		0.0493804	1491.08
0.246902	1713.75		0.0768139	1606.67
0.159115	1264.05		0.104247	1819.35
0.159115	1589.49		0.164601	2778.35
0.109734	1072.66		0.148141	2213.19
0.153628	924.006		0.0329202	1453.04
0.120708	965.614		0.120708	1948.37
0.148141	1335.83		0.0603538	1452.05
0.0987607	1048.93		0.175575	2862.78
0.126194	1027.16		0.0493804	1540.1
0.0384069	690.578
0.0877873	924.588		0.0603538	1360.86
0.109734	1037.67		0.0219468	1545.42
0.0877873	939.395		0.0384069	1505.67
			0.0493804	1509.55
0.0877873	1086.38		0.131681	2196.22
0.148141	1293.4		0.0329202	1260.13
0.137168	1668.96		0.0823006	1882.32
0.148141	1526.26		0.148141	1935.7
0.208495	1729.26		0.0438937	1600.71
0.0603538	868.05		0.131681	2079.03
0.148141	1305.36		0.120708	2151.85
0.235928	1445.61		0.0823006	1866.38
0.131681	1257.83		0.126194	2276.17
0.0329202	856.754		0.0219468	1651.65
0.0384069	617.298		0.0164601	1225.9
0.164601	1261.15		0.203008	2698.59
0.115221	1271.18		0.257875	2537.94
0.197521	1810.35		0.0987607	2035.2
0.0329202	978.656		0.0603538	2153.53
0.0109734	868.346		0.0274335	1989.26
			0.0713272	1798.64
0.0329202	539.049		0.192035	2637.89
0.0877873	633.124		0.153628	2464.38
0.192035	851.175		0.0274335	1941.44
0.142654	852.504		0.0109734	1873.63
0.109734	687.667		0.0493804	2217.66
0.0384069	535.012		0.0384069	1929.52
0.0329202	476.377		0.0438937	1967.09
0.0713272	585.195		0.0493804	1888.24
0.0274335	598.822		0.0164601	1299.8
0.0164601	589.766		0.0548671	1581.83
0.0109734	425.479
			0.203008	3398.84
0.0219468	680.875		0.0219468	1503.3
0.093274	742.79		0.093274	2002.51
0.334689	1166.43		0.159115	2790.88
0.208495	1323.45		0.0987607	2143.76
0.142654	916.709		0.137168	2554.09
0.137168	1064.32		0.0493804	2115.5
0.131681	880.754		0.109734	2311.66
0.0274335	503.619		0.0109734	1813.31
0.0109734	638.49		0.246902	3434.26
0.120708	973.568		0.0713272	2056.79
0.0548671	849.436		0.115221	2815.62
0.0164601	584.332		0.0109734	2102.94
0.0603538	688.532		0.0987607	2241.33
0.0713272	611.195		0.0713272	1772.39
0.0109734	621.101		0.230442	2975.69
0.137168	874.346		0.153628	2433.79
0.0493804	839.728		0.0329202	1844.83
0.203008	1254.45		0.0109734	1183.52
0.268849	1417.11		0.0274335	1488.25
0.170088	1233.75		0.109734	2294.87
0.279822	1893.32		0.0823006	2269.15
0.0768139	806.011		0.0438937	1685.61
0.093274	658.979		0.0987607	2345.3
0.120708	1253.81		0.0658405	1622.04
0.0109734	782.49		0.0219468	1600.57
			0.120708	2525.06
0.290795	1779.51		0.093274	1872.16
0.142654	1098.12		0.126194	2183.6
0.0603538	385.021		0.0164601	1685.61
0.0109734	348.86		0.186548	2229.9
0.208495	2001.41
0.137168	886.561		0.0329202	2239.33
0.164601	870.013		0.153628	2365.98
0.0713272	828.971		0.0823006	1468.83
0.170088	1199.4		0.0109734	1328.06
0.131681	621.056		0.170088	2411.2
0.0384069	459.247		0.230442	2672.37
0.175575	1654.91		0.0384069	1289.4
0.0493804	438.581		0.148141	2161.63
0.164601	823.86		0.0109734	927.577
0.241415	1462.48		0.104247	1341.84
0.0877873	670.075		0.0219468	1323.71
0.115221	588.42		0.137168	1710.52
0.093274	689.793		0.137168	2183.93
0.0987607	708.286		0.40053	1936.35
0.0713272	834.071		0.148141	3069.7
0.104247	592.13		0.0274335	1597.37
0.0768139	619.859		0.0219468	1391.91
0.0713272	561.537		0.0713272	1413.5
0.142654	918.548		0.0877873	1290.9
0.0219468	378.203		0.115221	2071.94
0.0603538	553.868		0.0603538	1377.76
0.0329202	442.505		0.109734	1810.98
0.0768139	691.82		0.0713272	1316.19
0.0384069	517.779		0.0329202	1075.38
0.0438937	544.483		0.0438937	1323.85
0.115221	683.23		0.48283	2551.85
0.0164601	448.12		0.0109734	1268.29
0.0438937	399.939		0.126194	2351.58
0.0109734	570.022		0.109734	2396.16
0.148141	817.589		0.126194	1883.79
0.0548671	546.33		0.0658405	1761.06
0.159115	946.221		0.131681	2121.73
0.109734	643.272		0.0438937	2109.6
0.115221	559.077		0.0438937	1638.88
0.0329202	660.95		0.109734	2218.63
0.0329202	839.728		0.0823006	1566.72
0.318229	2131.35		0.0274335	1280.24
0.120708	1138.46		0.0384069	1522.59
0.137168	1228.73		0.0274335	1069.62
0.170088	1949.04		0.0987607	2138.87
0.0219468	685.222		0.153628	2591.57
0.0713272	898.359		0.0548671	1471.08
0.170088	1426.92		0.175575	2737.19
			0.0164601	1419.35
0.203008	2024.11		0.0219468	1102.01
0.181061	1292.59		0.0493804	1360.3
0.170088	1601.19		0.0548671	1413.48
0.115221	1484.66		0.0768139	1574.22
0.46637	2560.15		0.0109734	1106.35
0.0603538	1232.03		0.104247	1823.92
0.0274335	1239.59		0.115221	2680.13
0.159115	1792.04		0.137168	2178.19
0.131681	1314.61		0.0109734	1507.38
0.137168	1807.99		0.126194	2153.26
0.159115	1687.64		0.0109734	1055.27
0.0823006	1132.65		0.0384069	1432.86
0.0219468	800.15		0.0658405	1805.07
0.142654	1732.43		0.0548671	1375.99
0.159115	1742.16		0.131681	2189.12
0.093274	1114.54		0.109734	2217.27
0.170088	1848.39		0.0603538	1764.85
0.0329202	788.648		0.0164601	1623.3
0.115221	1102.42		0.148141	2405.96
0.0713272	938.904		0.120708	1944.37
0.246902	1883.43		0.0438937	1540.93
0.0384069	719.766		0.0877873	2016
0.0219468	757.765		0.0219468	1255.52
0.0109734	587.411		0.0219468	1460.1
0.142654	1711.49		0.142654	1739.62
0.0713272	904.712		0.0384069	1211.15
0.142654	1502.41		0.0768139	1818.67
0.142654	1412.66		0.0823006	1687.06
0.153628	1396.18
0.104247	1085.93		0.0768139	2070.42
0.164601	1405.22		0.0219468	1537.27
0.186548	1974.89		0.0987607	1869.58
0.120708	1050.04		0.093274	1641.76
0.142654	1556.83		0.0274335	1672.35
0.0713272	1172.23		0.0603538	1408.68
0.192035	1697.13		0.115221	2200.86
0.109734	1070.92		0.0768139	1846.3
0.104247	1559.32		0.0768139	2138.65
0.159115	1922.12		0.093274	1969.46
0.0493804	942.007		0.104247	2123.42
0.0713272	1210.1		0.142654	2083.5
0.219468	2569.61		0.0877873	1889.18
0.093274	1117.61		0.0329202	1762.59
0.0384069	746.16		0.0274335	1365.44
			0.153628	2207.35
0.126194	1778.42		0.0713272	1912.59
0.137168	1818.77		0.120708	2093.11
0.181061	1497.47		0.131681	2352.04
0.0548671	992.567		0.224955	2556.27
0.0164601	811.471		0.0164601	1311.03
0.148141	1656.19		0.0438937	1696.48
0.104247	1100.46		0.0329202	1782.34
0.0658405	1122.38
0.0768139	1375.65		0.0823006	1707.35
0.126194	1184.27		0.0164601	1186.41
0.0329202	774.158		0.0219468	1711.42
0.120708	1437.97		0.142654	2174.5
0.115221	1406.77		0.0493804	1680.18
0.0877873	1263.19		0.0987607	1771.17
0.186548	1766.07		0.0438937	1685.75
0.159115	1460.27		0.0164601	1384.57
0.0713272	965.238		0.0823006	1691.48
			0.104247	1998.78
0.0219468	787.652		0.0713272	1456.8
0.0438937	821.343		0.0768139	1650.53
0.0109734	842.263		0.137168	2444.45
0.0164601	663.667		0.0823006	1786.98
0.257875	1701.43		0.0438937	1323.71
0.0768139	955.911		0.0658405	1745.39
0.285309	2047.12		0.0109734	1217.75
0.0768139	1116.37		0.0438937	1894.55
0.0877873	1125.85		0.0274335	1521.94
0.0658405	1255.7		0.0493804	2043.65
0.0987607	1318.82		0.0548671	2177.71
0.109734	1392.13		0.0877873	2205.44
0.0658405	1088.06		0.104247	2510.32
0.0987607	1189.13		0.0987607	2107.83
0.159115	1795		0.181061	2430.89
0.208495	2080.61		0.115221	2362.89
0.213982	2149.9		0.115221	2511.89
0.159115	1744.68		0.0219468	1596.23
0.0384069	775.814		0.0219468	1592.42
0.197521	1940.86		0.148141	2793.82
0.142654	1081.61		0.0768139	2035.02
0.164601	1407.03		0.137168	2826.74
0.208495	1715.36		0.137168	2444.45
0.142654	1438.91		0.0603538	2136.53
0.0109734	646.098		0.120708	2632.55
0.0274335	827.266		0.159115	2954.87
0.164601	1635.37		0.104247	2533.14
			0.0219468	2077.67
0.109734	1309.26		0.0493804	1502.19
0.0329202	836.648		0.0329202	1388.01
0.093274	1325.18		0.0274335	2247.92
0.0164601	873.78		0.0713272	2339.36
0.175575	1866.29		0.0768139	2317.35
0.0109734	586.867		0.0438937	1662.38
0.115221	1156.09		0.0987607	2389.98
0.0109734	961.81		0.175575	2873.24
0.0823006	1019.19
0.0109734	877.041		0.0274335	2837.83
0.0109734	919.426		0.109734	2213.85
			0.0493804	2028.56
0.0713272	834.238		0.213982	2914.25
0.148141	1086.47		0.197521	2392.18
0.219468	2035.75		0.142654	2735.66
0.0219468	803.682		0.0603538	1800.52
0.0987607	1017.6		0.148141	3134.75
0.170088	1791.31		0.0713272	1881.07
0.115221	1152.78		0.192035	3457.77
0.263362	1760.38		0.120708	2672.07
0.175575	1046.55		0.148141	2850.77
0.148141	957.222		0.115221	2639.14
0.362123	2534.23		0.131681	3103.42
0.0823006	898.994		0.0109734	1779.62
0.263362	2097.8		0.131681	2920.34
			0.0219468	1694.31
0.142654	909.436		0.0219468	1669.04
0.0768139	652.851		0.0109734	1668.77
0.0219468	608.332		0.0548671	1805.16
0.378583	2084.8		0.312742	3401.31
0.0219468	548.558		0.0164601	3139.38
0.0493804	610.898		0.137168	2781.32
0.203008	800.025		0.126194	2581.84
0.137168	758.45		0.329202	3806.9
0.279822	916.613		0.0109734	2137.18
0.0768139	589.429		0.0164601	1668.95
0.0493804	521.901		0.131681	3272.51
0.0219468	400.211		0.0603538	2804.02
0.219468	1339.99		0.0329202	1728.18
0.197521	1718.46
0.131681	1020.86		0.0164601	2054.76
0.0548671	1403.05		0.0384069	2675.06
0.0164601	464.785		0.0329202	2532.04
			0.0164601	2219.59
0.224955	2248.47		0.0493804	2522.68
0.104247	1134.5		0.0823006	2462.23
0.0493804	836.105		0.0438937	1964.92
0.109734	1200.47		0.0823006	2464.48
0.0548671	793.249		0.0438937	1826.76
0.307256	2801.75		0.104247	2751.53
0.0823006	1353.13		0.0109734	1541.07
			0.0384069	2296.55
0.153628	1276.48		0.0219468	1668.5
0.235928	1843.45		0.0384069	1982.46
0.153628	1084.66		0.0493804	1752.15
0.093274	806.016		0.0329202	1821.82
0.312742	1166.68		0.0603538	2353.2
0.186548	1891.02		0.153628	3025.36
0.208495	1258.7		0.0603538	2155.21
0.170088	1300.12		0.0877873	2603.07
0.164601	1183.81		0.0438937	1862.9
0.0219468	651.26		0.0603538	2245.01
0.323716	1973.94
			0.109734	1249.76
0.159115	1115.69		0.109734	1081.79
0.0438937	678.565		0.170088	1562.07
0.0109734	595.562		0.0274335	929.424
0.0219468	548.83		0.186548	1308.59
0.0713272	873.613		0.186548	1199.88
0.235928	1498.91		0.0274335	973.33
0.0329202	547.2		0.137168	1332.19
0.0438937	738.203		0.0384069	1011.8
0.164601	1441.67		0.0603538	833.964
0.142654	972.219		0.0658405	1072.48
0.175575	1600.06		0.104247	1060.88
0.241415	1822.01		0.0658405	919.244
0.0274335	520.573		0.0274335	718.152
0.0219468	574.369		0.142654	1483.35
0.0329202	765.826		0.0877873	1050.11
0.246902	1874.57		0.0713272	1336.08
0.170088	1107.79		0.0109734	936.814
0.175575	1318.96		0.246902	1380.73
0.0987607	1912.87
0.192035	1380.23		0.0438937	1296.13
0.0109734	850.958		0.0384069	1386.44
			0.115221	2168.05
0.0658405	737.388		0.0823006	1525.64
0.0823006	1018.25		0.0987607	1804.98
0.093274	937.39		0.192035	2869.66
0.0164601	743.365		0.170088	2884.84
0.0548671	776.295		0.301769	3357.4
0.0164601	504.634		0.0109734	1123.2
0.0493804	669.343		0.0548671	1612.58
0.0768139	893.653		0.186548	3546.39
0.0493804	858.445		0.0987607	2044.44
0.0548671	772.817		0.153628	2773.49
0.0219468	842.535		0.0219468	1174.55
0.0493804	565.615		0.0493804	1369.6
0.213982	1465.3		0.246902	2590.5
0.0164601	652.075		0.0768139	2973.62
0.0109734	561.871		0.0658405	1665.96
0.137168	1296.11		0.0493804	1521.27
0.137168	1069.14		0.115221	1943.91
0.0438937	736.301		0.0164601	1674.75
0.142654	974.267
0.219468	1244.46		0.0329202	1864.75
			0.0164601	1487.09
0.0219468	510.249		0.181061	2678.64
0.0274335	837.916		0.093274	1870.11
0.0384069	688.094		0.0109734	1234.05
0.175575	1708.71		0.0987607	2051.08
0.0493804	1165.28		0.0823006	1591.5
0.0109734	655.335		0.120708	1987.89
0.104247	1100.41		0.0164601	1583.46
0.0548671	683.918		0.0823006	1768.72
0.208495	2411.53		0.0109734	1268.29
0.0219468	642.565		0.159115	2699.07
0.460883	2410.87		0.126194	2042.13
0.181061	1928.36		0.0219468	1089.78
0.0877873	1446.32		0.197521	2035.05
0.43345	2708.35		0.0768139	2290.65
0.093274	851.277		0.0219468	2080.93
0.0603538	784.466		0.0329202	1277.16
0.0329202	737.569		0.0823006	2623.51
0.224955	2443.13
0.0438937	689.298		0.0329202	1853.34
0.164601	1514.84		0.0493804	1826.05
0.104247	1237.57		0.0109734	1259.59
0.175575	1682.39		0.0768139	1886.51
0.131681	1465.72		0.170088	2815.63
0.257875	1761.53		0.142654	2258.19
			0.0109734	1328.06
			0.093274	1870.37
0.0987607	2036.35		0.0109734	1191.67
0.153628	2153.42		0.126194	2496.03
0.109734	2396.61		0.0768139	2106.98
0.0823006	1767.09		0.0987607	1967.82
0.126194	1944.09		0.0109734	2119.79
0.0164601	1379.38		0.0164601	1470.07
0.115221	1749.08		0.131681	2381.79
0.104247	1732.57		0.0274335	1795.38
0.093274	1538.32
0.0384069	1381.72		0.0548671	1861.24
0.0493804	1152.31		0.0329202	2069.07
0.153628	1947.76		0.0384069	1680.96
0.109734	2896.77		0.0658405	1810.96
0.109734	1876.64		0.170088	2704.95
0.164601	3085.66		0.0219468	1417.45
0.0164601	1147		0.0493804	1727.52
0.175575	3039.58		0.0548671	1793.21
0.0877873	1631.77		0.142654	2587.61
0.137168	2567.61		0.104247	2421.94
0.0164601	971.929		0.093274	2117.71
0.246902	2921.27		0.120708	2498.34
0.181061	2232.27		0.0384069	1790.57
0.109734	1700.37		0.131681	2936.33
0.0274335	1087.05		0.0768139	2023.99
0.0438937	1558.56		0.0768139	1656.5
0.186548	2939.57		0.093274	2025.52
0.0713272	1338.4		0.126194	2057.53
0.0548671	1194.17		0.104247	2466.44
0.153628	1949.58		0.120708	2288.34
0.0877873	1489.73		0.142654	3137.82
0.126194	1781.12		0.0109734	1694.31
0.131681	2367.15		0.0164601	1878.7
0.0603538	1434.89		0.0274335	2971.51
0.0877873	2071.35		0.0274335	1900.58
0.0658405	1388		0.0274335	2107.94
0.159115	2177.13
			0.131681	1638.29
0.378583	2547.39		0.0877873	1632.77
0.0164601	913.571		0.181061	2421.4
0.203008	2703.93		0.197521	2335.82
0.235928	2231		0.0658405	1484.19
0.153628	1645.59		0.0877873	1529.32
0.0384069	1688.22		0.126194	2061.6
0.235928	2891.62		0.0164601	1032.45
0.0713272	805.221		0.131681	1866.88
0.175575	1947.46		0.0384069	1259.9
0.0823006	1432.75		0.0329202	1262.67
0.142654	1739.79		0.131681	2285.93
0.0768139	836.947		0.126194	1630.38
0.0164601	789.427		0.126194	2321.43
0.0493804	811.179		0.153628	2655.38
0.148141	1399.89		0.104247	1813.17
0.153628	1536.11		0.0713272	1476.45
0.0603538	1056.09		0.0548671	1457.5
0.115221	1022.94		0.104247	2261.16
0.197521	1292.99		0.159115	2213.57
0.0109734	835.583		0.0219468	1221.83
			0.0274335	1219.16
0.192035	2041.1		0.0987607	1848.75
0.0164601	1862.69		0.0329202	1384.93
0.0164601	1321.55		0.126194	2013.21
0.175575	3040.48		0.0493804	1435.65
0.0987607	1218.89		0.0438937	1907.18
0.44991	3418.36		0.197521	2639.21
0.0219468	822.453		0.0274335	1907.32
0.0274335	762.37
0.203008	2778.27		0.0329202	1657.72
0.0109734	660.509		0.0493804	1541.79
0.0877873	984.397		0.0109734	1489.45
0.0438937	737.9		0.0219468	1476.95
0.164601	2337.46		0.0329202	1745.39
0.0109734	697.115		0.142654	2580.34
0.0164601	847.255		0.241415	2476.75
0.131681	1501.26		0.170088	2366.58
0.0274335	702.845		0.153628	1881.7
0.175575	2285.77		0.115221	2396.12
0.186548	2427.78		0.0109734	1131.89
0.093274	988.001		0.131681	2839.06
0.0493804	789.073		0.0164601	1055.64
0.0823006	900.414		0.0603538	1929.15
0.0164601	947.525		0.0548671	2230.97
0.115221	1347.47
0.120708	1063.83		0.0109734	1770.93
0.0274335	672.923		0.0548671	1556.29
0.0274335	692.659		0.159115	1876.78
0.274335	1170.64		0.0823006	1485.93
			0.093274	1480.21
0.0109734	872.19		0.0658405	1374.79
0.192035	2953.17		0.126194	1760.65
0.296282	4635.11		0.0548671	1518.68
0.170088	1557.96		0.0658405	1200.36
0.115221	1046.73		0.104247	2030.24
0.148141	1537.3		0.0384069	1537.5
0.213982	1934.8		0.0109734	1319.91
0.0658405	1028.03		0.0164601	1152
0.181061	1716.02		0.0164601	1158.16
0.115221	1279.64		0.137168	1944.75
0.120708	1411.01		0.0274335	1117
0.241415	1915.62		0.164601	2263.42
0.164601	2232.63		0.0164601	1521.15
0.208495	2644.97		0.0438937	1300.62
0.0658405	924.182		0.137168	2057.25
0.126194	1643.69		0.0329202	1356.32
0.159115	1531.05		0.0274335	1536.07
0.0274335	588.251		0.0274335	1259.81
0.224955	1788.71		0.0658405	1504.12
0.208495	1339.03		0.109734	1724.96
0.0109734	759.187
0.0768139	1034.65		0.0384069	1308.81
0.164601	2227.85		0.137168	1769.04
0.0109734	535.569		0.0164601	1396.53
0.126194	1295.14		0.126194	1450.39
0.0768139	966.548		0.137168	1828.24
0.246902	4013.63		0.104247	1336.24
0.0219468	853.886		0.0658405	1207.61
0.148141	1432.31		0.148141	1687.22
0.0109734	2219.47		0.0877873	1494.27
0.186548	3631.21		0.0658405	1217.57
0.285309	3700.2		0.137168	1719.09
0.170088	2878.05		0.0658405	1207.43
0.318229	4633.25		0.0768139	2073.83
0.0493804	1859.33		0.109734	1329.04
			0.104247	1485.13
0.0329202	655.734		0.0658405	1406.31
0.0384069	661.645		0.109734	1715.66
0.0164601	605.864		0.0603538	1232.03
0.0274335	663.055		0.0713272	1403.05
0.0274335	762.689		0.0109734	1694.31
0.197521	2793.68
0.0987607	929.31		0.0713272	2112.04
0.203008	1201.95		0.0219468	1795.71
0.0109734	584.908		0.334689	3015.8
0.0164601	722.05		0.109734	2252.1
0.164601	1712.07		0.192035	2577.28
0.0384069	676.197		0.241415	2594.32
0.230442	4290.99		0.0987607	2498.26
0.137168	1163.58		0.175575	1782.03
0.120708	1058.12		0.0987607	2075.08
0.192035	1716.05		0.0548671	1743.11
0.0384069	676.652		0.131681	2337.98
0.285309	3588.51		0.148141	2443.09
0.126194	1355.89		0.109734	2191.85
0.0329202	669.262		0.115221	2274.38
0.0329202	585.439		0.175575	2540.82
0.126194	1664.11		0.0274335	1809.95
0.164601	2021.53		0.159115	3008.37
0.0493804	1456.66		0.0493804	1712.19
			0.164601	2331.62
0.0164601	698.176		0.203008	2435.95
0.126194	1497.2		0.115221	2419.97
0.109734	1326.59		0.0823006	2059.83
0.104247	2480.78		0.148141	2806.32
0.213982	1776.78		0.093274	1611.62
0.0329202	851.499		0.208495	2971.2
0.0274335	797.703		0.0329202	1337.73
0.0329202	988.641		0.0438937	1486.54
0.0877873	1502.36		0.0768139	1954.01
0.115221	1302.3		0.120708	2125.28
0.0823006	1171.41		0.109734	2717.08
0.0877873	1629.88		0.142654	2624.59
0.274335	2215.62		0.131681	2387.98
0.0493804	1085.82		0.0548671	1720.82
0.0274335	832.4		0.120708	2367.99
0.0164601	1022.33		0.0603538	1706.47
0.0658405	868.211		0.137168	2427.17
0.181061	2833.27		0.109734	1850.38
0.0164601	863.701		0.0987607	1884.17
0.268849	2601.95		0.0493804	1936.78
0.0713272	1206.06		0.0164601	1138.52
0.104247	1280.47		0.164601	2892.23
0.323716	3542.82		0.153628	1971.75
0.0164601	922.059		0.197521	2767.55
0.131681	2079.14		0.0109734	1558.96
0.0329202	996.864		0.0658405	1880.59
0.0219468	1471.02		0.115221	2347.74
0.104247	1577.26		0.109734	2240.48
0.0219468	1021.8		0.0438937	1707.77
			0.104247	2446.52
0.213982	3293.03		0.142654	3176.93
0.137168	1923.97		0.0823006	2725.22
0.153628	1594.77		0.0329202	1554.45
0.0768139	1095.01		0.0768139	1893.31
0.0384069	929.032
0.0823006	3085.98		0.0384069	1698.91
0.153628	2214.18		0.126194	2130.65
0.0987607	1217.56		0.0768139	1836.69
0.0329202	975.908		0.0384069	1635.01
0.093274	1065.71		0.0438937	1492.91
0.0219468	890.891		0.0713272	1520.7
0.0548671	1131.62		0.0768139	1749.04
0.0329202	1566.65		0.115221	1941.28
0.0384069	2501.07		0.0987607	2269.6
0.164601	2353.37		0.0658405	1682.84
			0.0219468	1321.42
0.0438937	2516.1		0.137168	2369.11
0.0109734	908.796		0.0877873	1692.45
0.49929	2978.24		0.120708	2387.24
0.224955	3157.13		0.0713272	1977.49
0.0219468	941.026		0.192035	2298.57
0.0274335	902.112		0.0109734	1445.96
0.0603538	1160.56		0.0274335	1640.93
0.093274	1268.4		0.0164601	1205.36
0.0164601	772.45		0.164601	2415.76
0.48283	4136.15		0.159115	2768.98
0.0493804	1052.75		0.0274335	1680.4
0.0384069	1150.04		0.0877873	1952.78
0.0109734	897.655		0.0877873	2186.84
0.0274335	842.268		0.0384069	1567.49
0.0329202	980.418		0.0548671	1541.13
0.0987607	1446.31		0.0274335	2094.53
0.219468	3738.48		0.0493804	1471.16
0.208495	2286.27		0.197521	2098.15
			0.0384069	1343.07
0.0219468	1352.45		0.115221	1936.43
0.109734	2744.37		0.0658405	2541.63
0.0219468	1077.9
0.0274335	842.268		0.0438937	1951.09
0.0438937	990.564		0.120708	2068.63
0.181061	3379.18		0.0109734	1745.97
0.0219468	1034.13		0.0548671	1578.38
0.153628	2011.77		0.0219468	1339.72
0.164601	2394.22		0.0109734	1744.38
			0.0658405	2183.92
0.120708	1041.19		0.0877873	1822.07
0.109734	939.673		0.093274	1735.02
0.0164601	722.581		0.0493804	1401.3
0.170088	1129.72		0.126194	2501.28
0.175575	1408.11		0.0329202	1246.48
0.0438937	585.903		0.0658405	1653.92
0.153628	1016.51		0.0109734	1558.16
0.0219468	516.868		0.296282	2417.15
0.0109734	584.908		0.153628	2369.99
0.148141	1123.48		0.0987607	1863.22
0.0164601	1079.63		0.109734	1965.05
0.0384069	520.222		0.109734	2515.11
0.0658405	760.115		0.0713272	1526.58
0.142654	1141.96		0.0713272	1998.54
0.153628	923.916		0.0713272	1614.85
0.0823006	696.372		0.224955	2993.74
0.181061	1353.04		0.142654	3100.11
0.109734	858.263		0.0109734	1906.72
0.0438937	579.935		0.0109734	2144.66
0.0603538	684.093		0.175575	2522.67
			0.208495	3810.51
0.0603538	772.643		0.0987607	2015.57
0.0219468	485.434		0.115221	2137.12
0.0658405	417.128		0.0548671	1590.79
0.0548671	438.482		0.0164601	1162.92
0.0219468	329.856		0.0713272	2814.42
0.0219468	329.459		0.0109734	1196.08
0.0109734	448.032		0.0384069	1282.14
0.109734	562.944		0.192035	3073.81
0.0768139	441.665		0.0548671	1568.51
0.0987607	566.163		0.0877873	1829.53
0.0713272	526.815		0.093274	1890.81
0.0493804	479.068		0.104247	1874.3
0.0329202	627.085		0.0329202	1641.72
0.0823006	509.732		0.0823006	3391.88
0.0658405	1298.2		0.0768139	3108.48
0.301769	1723.2		0.126194	3403.92
0.148141	1101.56		0.0164601	2070.12
0.0438937	563.621		0.0109734	2006.99
0.164601	963.653		0.0823006	2620.39
0.0109734	698.707		0.131681	3080.12
			0.0603538	2622.94
0.0548671	655.256		0.0164601	2119.46
0.0329202	564.483		0.159115	2941.97
0.120708	887.093		0.142654	3045.62
0.0877873	813.4		0.186548	2934.7
0.0548671	762.37		0.0219468	2244.93
0.104247	840.609		0.0823006	2608.4
0.109734	847.202		0.0438937	2628.11
0.120708	951.769		0.0109734	3492.74
0.0823006	780.939		0.0109734	3180.79
0.0877873	763.265
0.0329202	601.885		0.126194	3428.69
0.0274335	483.206		0.0548671	2558.95
0.0548671	587.932		0.0823006	3190.71
0.268849	1210.84		0.153628	3718.46
0.0768139	811.596		0.115221	3560.15
0.0329202	598.171		0.109734	3441.49
0.115221	937.596		0.208495	4125.18
0.0384069	665.283		0.142654	4011.6
0.0438937	650.561		0.0658405	2473.46
0.0438937	694.529		0.0164601	3524.83
0.0548671	750.115		0.0548671	2187
0.0987607	1261.86		0.0823006	3558.47
0.0987607	1030.29		0.131681	3377.55
0.142654	1110.19		0.104247	3647.33
0.0384069	654.597		0.0384069	2351.23
0.0109734	548.302		0.164601	4316.38
0.0219468	685.576		0.0877873	2573.4
0.0274335	628.04		0.093274	2903.05
			0.0274335	1989.8
0.0823006	800.674		0.104247	2798.51
0.175575	1488.18		0.0219468	2026.09
0.164601	1101.86		0.290795	5122.96
0.0329202	543.792		0.197521	3288.79
0.0329202	647.776		0.0493804	2125.3
0.109734	724.013		0.126194	3059.1
0.120708	855.261		0.0877873	2567.03
0.0548671	585.067		0.175575	3667.81
0.44991	1212.98		0.186548	4660.49
0.0438937	775.7		0.104247	3535.08
0.192035	1256.13		0.0713272	2618.77
0.153628	1211.08		0.142654	4138.25
0.203008	1233.01		0.0823006	2977.75
0.0823006	660.827		0.252389	5572.08
0.126194	951.631		0.0658405	2404.49
0.0109734	710.644		0.164601	4193.09
0.142654	999.884		0.0877873	2782.49
0.0548671	620.241		0.142654	3357.58
0.104247	751.397		0.131681	2974.08
0.093274	834.272		0.175575	4106.74
			0.0329202	1970.12
0.093274	1067.3
0.109734	1002.38		0.0548671	1575.83
0.159115	1868.36		0.0823006	2093.04
0.159115	1346.43		0.0603538	1595.93
0.093274	982.384		0.0109734	1645.7
0.170088	2460.9		0.0713272	1829.96
0.192035	2443.54		0.0768139	1895.01
0.0987607	1051.07		0.0877873	2233.59
0.0384069	804.661		0.131681	2191.22
0.186548	2239.78		0.0384069	1702.77
0.0987607	1276.72
0.0219468	922.325		0.0109734	1583.63
0.109734	929.566		0.0438937	1982.12
0.181061	1431.61		0.0164601	1687.61
0.0493804	655.911		0.0384069	2215.94
0.0109734	585.704		0.0438937	2443.88
0.0877873	950.177		0.0987607	2811.01
0.109734	1116.74		0.0274335	2165.2
0.241415	1781.67		0.0219468	2213.1
0.0329202	784.652		0.0164601	1671.17
0.142654	1140.8		0.0109734	1533.49
0.0109734	584.908		0.148141	3615.67
0.0164601	864.232		0.093274	2316.13
			0.0219468	1794.91
0.0164601	748.046		0.0713272	2119.38
0.0438937	681.995
0.0493804	800.568		0.0219468	3149.35
0.192035	1297.69		0.203008	3520.16
0.0384069	1478.36		0.0109734	1883.64
0.0329202	614.618		0.0713272	2875.14
0.0274335	567.56		0.109734	2492.58
0.0164601	621.78		0.0438937	2508.94
0.0219468	710.246		0.115221	2864.55
0.126194	999.101		0.334689	4086.13
0.148141	1130.03		0.0548671	2733.23
0.104247	957.717		0.241415	3431.5
0.104247	1044.33		0.0658405	3684.39
0.0274335	822.214		0.0768139	2335.09
			0.0329202	1866.14
0.0274335	668.148		0.104247	2436.05
0.0713272	839.868		0.109734	2602.24
0.241415	2216.1		0.0713272	2800.83
0.0164601	697.646		0.131681	2736.07
0.0219468	629.473		0.0164601	1787.35
0.109734	1031.03		0.159115	4014.2
0.0658405	930.283		0.0164601	1661.62
0.137168	1542.82		0.164601	3804.37
0.0219468	648.572		0.120708	2417.69
0.137168	1012.12		0.0219468	1726.47
0.219468	1979.93		0.192035	3697.94
0.257875	2405.57		0.186548	3277.36
0.192035	1742.65
0.0109734	522.836		0.115221	2837.12
0.093274	922.091		0.0658405	2256.74
0.109734	902.032		0.0603538	2648.26
0.137168	1312.61		0.0438937	2262.64
0.0384069	623.675		0.290795	3019.03
0.0877873	814.296		0.115221	2409.51
0.0823006	720.989		0.0109734	1595.57
0.0493804	686.505		0.0658405	2223.58
0.323716	1950.5		0.0713272	2202.02
0.0987607	1407.23		0.0768139	2436.49
0.0438937	972.261		0.197521	2945.76
0.120708	949.454		0.104247	2855.98
0.0384069	626.858		0.0823006	2343.98
0.0987607	778.021
0.104247	988.962		0.0329202	1196.61
0.235928	1787.76		0.197521	2229.81
0.0713272	672.996		0.109734	1835.18
0.0109734	548.302		0.104247	1794.22
0.115221	863.777		0.115221	2028.14
0.0329202	718.071		0.164601	2592.01
0.285309	2515.32		0.093274	1878.73
0.153628	2284.44		0.0713272	1816.49
0.170088	1247.03		0.120708	2337.39
0.0493804	783.768		0.131681	2286.91
0.0603538	609.288		0.120708	2319.01
0.0823006	2111.08		0.0329202	1450.47
			0.0109734	1271.68
0.126194	751.852		0.0877873	1634.66
0.0274335	448.191		0.0164601	1645.17
0.104247	528.323		0.142654	1869.26
0.0109734	397.897		0.120708	2133.45
0.164601	626.077
0.0274335	487.981		0.120708	3223.11
0.0877873	601.123		0.142654	3331.99
0.137168	854.237		0.0548671	1817.43
0.115221	613.216		0.104247	2395.34
0.0219468	560.239		0.0164601	2310.98
0.126194	728.116		0.142654	3118.29
0.126194	853.99		0.0768139	2116.01
0.093274	658.168		0.0548671	2034.68
0.142654	702.563		0.197521	3913.27
0.148141	955.483		0.0877873	2222.35
0.0987607	681.111		0.0384069	2308.26
0.137168	835.392		0.126194	3293.41
0.0384069	473.611		0.0329202	1662.41
0.0658405	535.436		0.373096	3719.33
0.0384069	469.973		0.104247	2610.79
0.104247	625.661		0.0823006	2257.93
0.0219468	448.43		0.0603538	1981.24
			0.0274335	1745.02
0.120708	900.621		0.0987607	2581.11
0.148141	1115.17		0.0219468	1589.6
0.153628	1485.35		0.0274335	1635.51
0.120708	1017.39		0.0164601	1330.04
0.0384069	629.586		0.0603538	2366.69
0.0823006	828.792		0.0603538	2317.21
0.115221	1057.65		0.093274	2640.72
0.0274335	647.776		0.0109734	2032.46
0.0603538	609.433		0.0329202	2211.51
0.0164601	756.004		0.0438937	3061.42
0.0219468	722.581
0.104247	706.665		0.0274335	2339
0.0109734	486.23		0.0164601	1404.84
0.0713272	763.35		0.0274335	1555.62
0.0329202	568.727		0.213982	2324.45
0.0603538	974.196		0.0658405	1597.82
0.0548671	683.109		0.0768139	1741.76
0.0109734	548.302		0.109734	1893.99
0.0329202	810.118		0.0548671	1650.48
0.093274	820.884		0.0384069	1734.83
			0.0987607	2337.33
0.241415	697.622		0.0274335	1755.2
0.0877873	502.942		0.115221	2784.97
0.0438937	422.964		0.0713272	1814.53
0.0274335	852.136		0.0219468	1084.27
0.175575	1551.05		0.0768139	1670.71
0.274335	1052.87		0.164601	1992.51
0.104247	555.966		0.0658405	1701.67
0.131681	899.313		0.0329202	1766.13
0.0274335	667.83		0.093274	2317.91
0.219468	1025.74		0.126194	2477.76
0.0877873	516.967		0.120708	2440.55
0.0713272	440.87		0.0219468	1945.32
0.115221	589.721		0.0219468	1639.33
0.137168	772.62		0.0713272	1774.13
0.0713272	519.714		0.0164601	2643.63
0.219468	940.986		0.0274335	3197.18
0.0658405	492.198		0.0274335	1561.35
0.208495	785.155		0.126194	2988.38
0.0877873	515.276		0.0658405	1745.31
0.164601	602.999		0.0548671	1551.16
0.0438937	414.012		0.0548671	2693.6
0.104247	1392.05		0.554157	3616.83
0.0658405	920.583		0.0658405	1545.96
0.0329202	929.333		0.318229	3755.79
0.0384069	1074.29		0.389556	3709.54
0.0109734	736.5		0.0109734	2431.15
0.0219468	1006.25		0.0329202	1895.05
0.197521	1647.08		0.093274	2175.23
0.170088	2258.32		0.148141	2744.07
0.241415	1822		0.131681	2866.12
0.219468	1750.3		0.126194	2809.57
0.093274	1249.71		0.0603538	2061.11
0.0603538	1063.91		0.0768139	1923.89
0.109734	2187.3		0.093274	1994.91
0.0274335	937		0.0658405	1599.81
0.131681	1476		0.0219468	1770.24
0.164601	1563.17		0.148141	3103.18
0.104247	1274.84		0.115221	2794.22
0.142654	1282.27		0.104247	2442.58
0.137168	1591.76		0.186548	3282.41
0.0877873	1297.38		0.230442	3543.67
0.0823006	1206.33		0.0548671	1840.51
0.120708	1467.86		0.148141	3384.3
0.373096	3003.84
0.197521	2451.75		0.115221	2024.42
0.246902	2255.76		0.104247	1888.29
0.241415	2642.73		0.0823006	2076.49
0.203008	1890.59		0.159115	2706.47
0.235928	2046.6		0.263362	3834.27
0.164601	1420.53		0.104247	2581.97
0.274335	2888.62		0.0658405	2342.02
0.170088	1600.26		0.0384069	2134.09
0.0987607	1176.89		0.290795	3394.1
0.120708	1683.05		0.0658405	1728.73
0.0713272	1898.38		0.115221	1994.94
			0.170088	2538.84
0.115221	1273.57		0.0384069	1435.38
0.0548671	911.8		0.170088	2575.09
0.241415	2851.45		0.142654	2998.18
0.0384069	848.143		0.241415	2682.58
0.0658405	814.417		0.131681	3225.22
0.186548	1679.88		0.0603538	1840.89
0.142654	1698.85		0.093274	2004
0.0219468	955.25		0.126194	2296.38
0.0493804	973		0.0329202	1895.31
0.0603538	1012.55		0.0274335	2005.4
0.0493804	817.889		0.0713272	1820.29
0.0548671	784.6		0.159115	2525.74
0.0713272	1624.69		0.109734	1972.45
0.126194	1142.39		0.0877873	2500.08
0.153628	1628.93		0.0219468	1452.32
0.0658405	877.25		0.0603538	2180.62
0.246902	2441.91
0.0823006	960.867		0.0164601	1105.09
0.131681	1557.79		0.0603538	1325.79
0.0823006	953.467		0.0548671	1116.66
0.0548671	761.2		0.0164601	1562.41
0.0438937	826.5		0.0384069	1036.35
0.389556	2546.38		0.0987607	1439.15
0.0603538	1176.55		0.186548	2260.43
0.241415	1952.39		0.120708	1673.84
0.120708	1511.91		0.142654	1927.04
			0.0274335	1091.83
0.0109734	595		0.159115	2125.76
0.0548671	883.5		0.164601	1761.36
0.131681	1305		0.115221	1678.82
0.104247	1887.16		0.0493804	1387.51
0.0164601	663		0.0768139	1852.49
0.131681	1346		0.0603538	1282.82
0.0109734	681		0.323716	2942.33
0.170088	1491.06		0.0658405	1329.37
0.0548671	778.4		0.0987607	1529.16
0.0109734	720.5		0.263362	2197.55
0.0274335	767.6		0.318229	2251.33
0.142654	1163.46		0.142654	1870.24
0.0109734	634.5		0.230442	2750.34
			0.554157	2572.41
0.153628	1133.64		0.0438937	1196.48
0.0329202	712.5		0.109734	1796.5
0.0823006	812.4		0.0493804	1343.12
0.0329202	634.333		0.219468	2233.83
0.093274	808		0.0164601	1321.55
0.203008	2064.3		0.0109734	1046.47
0.0164601	835.667		0.219468	1929.96
0.0823006	738.2		0.0164601	1105.09
0.43345	2215		0.0384069	1474.72
0.148141	1288.78		0.137168	1737.38
0.0164601	772.667		0.0109734	1097.4
0.0658405	941.167		0.0274335	1979.62
0.0164601	913.667		0.0164601	1645.17
0.137168	1163.68		0.0109734	1271.68
0.0603538	754.273		0.246902	3211.4
0.0384069	886		0.126194	2113.07
0.0164601	694.333		0.0713272	1655.13
0.148141	1655.04		0.126194	2346.28
0.230442	2259.88		0.142654	2015.07
0.0109734	634		0.0109734	1096.6
0.0823006	786.333		0.115221	2145.46
0.0219468	567.75		0.0438937	1261.73
0.0109734	744		0.0384069	1385.36
0.0713272	714.462		0.192035	1799.58
0.0823006	854.133		0.170088	3028.07
0.0274335	595		0.197521	3242.64
			0.0658405	1672.63
0.0274335	717.6		0.142654	2626.12
0.0823006	949.6		0.126194	2470.97
0.0823006	947.333		0.159115	2141.84
0.0658405	820.917
0.0219468	650.25		0.526724	2286.46
0.0877873	1238.62		0.164601	1737.75
0.252389	2422.5		0.252389	2890.63
0.203008	1911.97		0.137168	1840.13
0.0274335	667.2		0.0603538	1470.92
0.120708	1329.73		0.126194	2033.84
0.0329202	1287		0.137168	1830.39
			0.109734	1748.84
0.175575	1742.25		0.0603538	1171.55
0.131681	1312.79		0.0164601	971.929
0.0329202	783.333		0.307256	1718.63
0.0713272	1324.54		0.0384069	1299.64
0.131681	1624.33		0.0329202	959.727
0.192035	2102.29		0.093274	1124.78
0.120708	1178.59		0.203008	1649.53
0.0548671	1236.1		0.0493804	1332.34
0.126194	1431.96		0.181061	2874.65
			0.0823006	1303.09
0.0109734	940		0.0603538	1305.39
0.0109734	1034		0.0548671	1483.84
0.0548671	1498.1		0.0548671	1500.87
0.0713272	1462.08		0.131681	1962.76
0.0658405	1193.17		0.186548	2923.84
0.0877873	1213.19		0.0877873	1106.25
0.0548671	946.3		0.137168	1606.68
0.0109734	775		0.0877873	1253.08
0.0274335	908.6		0.203008	2118.27
0.093274	1090.12		0.109734	1547.1
0.0109734	1128.5		0.0877873	3122.2
0.0109734	705		0.131681	2468.95
0.142654	1539.85		0.126194	2478.72
0.120708	1273.23		0.175575	1824.7
0.159115	1580.34		0.109734	2017.34
0.104247	1196.53		0.131681	2003.01
0.0384069	993.429		0.181061	2030.33
0.164601	1383.53		0.0658405	1554.05
0.0219468	857.5		0.0164601	1595.3
0.0493804	758.667		0.0493804	1612.63
0.0823006	1037.07		0.164601	1939.24
0.0548671	1109.1		0.0493804	1221.81
0.0658405	1082.42		0.0438937	1152.91
0.142654	1457.65		0.0219468	1321.42
0.0658405	938.5		0.0109734	959.727
0.170088	1311.52		0.153628	1500.64
0.0658405	1287.33
0.115221	1381.81		0.0164601	1021.8
0.0109734	846		0.0274335	967.685
0.0713272	1099		0.0493804	1046.73
0.0329202	817.167		0.0438937	1280.63
0.0877873	1027.06		0.0603538	1409.86
0.0329202	775.167		0.109734	1330.09
0.137168	1582.44		0.0877873	1373.04
0.142654	1779.92		0.0329202	1309.08
0.0384069	859.143		0.115221	1647.97
0.0109734	697		0.126194	1812.61
			0.104247	1607.59
0.213982	2116.38		0.208495	1894.53
0.257875	1958.83		0.0438937	1056.22
0.230442	1769.52		0.0493804	1360.28
0.0109734	759.5		0.235928	2658.47
0.120708	951.409		0.148141	2135.38
0.126194	1112.39		0.0438937	1099.99
0.115221	828.762		0.0274335	1130.98
0.0384069	1016		0.153628	1909.45
0.0274335	858.2		0.0164601	1071.67
0.0877873	916.438		0.0768139	1246.21
0.0438937	636.25		0.0548671	1171.73
0.0329202	712.833		0.0548671	1266.43
0.0219468	606.75
0.0987607	832.667		0.159115	1448.51
0.0493804	621.111		0.345663	1747.31
0.0713272	783.154		0.0164601	597.906
0.307256	1863.07		0.197521	1867.9
0.142654	1196.04		0.104247	779.124
0.0384069	1004.71		0.0164601	1080.69
			0.0384069	797.158
0.104247	1302.89		0.175575	1081.73
0.0384069	1128		0.0603538	745.152
0.093274	938.059		0.0823006	668.997
0.285309	2153.54		0.208495	1453.16
0.0493804	847.778		0.115221	959.045
0.203008	1672.76		0.0109734	597.641
0.0823006	986.933		0.120708	986.639
0.0329202	838		0.301769	1347.73
0.0164601	809.333		0.197521	1373.36
0.0438937	963.25		0.131681	954.289
0.0438937	938.125		0.263362	1391.91
0.153628	2052.21		0.181061	1630.36
			0.0493804	631.153
0.186548	1812.59		0.0823006	760.885
0.131681	979.75		0.170088	833.067
0.0713272	931.615		0.0438937	962.313
0.0768139	1062		0.0384069	872.417
0.120708	1217.14		0.0493804	789.073
0.0658405	787.167		0.0877873	756.899
0.153628	1175.57		0.093274	982.384
0.142654	1509.81		0.0219468	853.489
0.0768139	967.786		0.175575	1971.53
0.109734	1200.95		0.153628	1092.34
0.0438937	694.875		0.0109734	872.19
0.170088	1960.06		0.153628	1476.25
0.104247	1164.21		0.0438937	759.983
0.131681	1130.04		0.126194	1086.92
0.241415	1718.57		0.0987607	1048.33
0.148141	1181.93		0.0438937	663.493
0.148141	1375.89		0.0274335	638.226
0.181061	1466.3		0.104247	914.074
0.203008	2390.27
0.0713272	1106.31		0.0877873	3495.03
0.0438937	1073.25		0.0219468	2063.89
			0.104247	2358.48
0.148141	1288.22		0.0603538	2058.5
0.0768139	983.571		0.0438937	1879.47
0.0987607	1190.83		0.120708	2527.95
0.137168	1608.04		0.0438937	1823.56
0.137168	1649.04		0.131681	2544.02
0.120708	1432.95		0.0823006	1989.8
0.175575	2263.62		0.131681	2356.54
0.0109734	736		0.0658405	1703.93
0.0274335	783.4		0.153628	2990.82
0.230442	2515.29		0.0109734	1720.51
0.0164601	1033.67		0.0329202	1794.78
0.0274335	592.2		0.0329202	1845.45
0.0219468	618.75		0.0603538	2106.1
0.208495	2027.42		0.252389	3467.27
0.0274335	805.4		0.104247	2547.8
0.219468	2039.5		0.126194	2749.99
0.115221	1295.9		0.0384069	1723.92
			0.0384069	1994.71
0.137168	2132.6		0.0109734	1620.24
0.0438937	887		0.175575	3179.79
0.0877873	1518.81		0.0768139	2508.11
0.0603538	1014		0.159115	2622.33
0.0384069	776.286		0.318229	3055.27
0.0877873	1504.31		0.0658405	2069.59
0.137168	1797.68		0.0987607	2428.76
0.0438937	879.125		0.0877873	1845.35
0.159115	1727.45		0.0493804	2069.77
0.279822	1757.98		0.0109734	1371.15
0.0164601	830.333		0.0548671	1825.55
0.0493804	896.444		0.0713272	2140.81
0.268849	2349.53		0.0274335	1431.16
0.0493804	981.556		0.0164601	2377.83
			0.0548671	2761.09
0.0987607	996.5		0.0384069	2087.71
0.093274	1052.41		0.0658405	1922.24
0.142654	1164.54
0.153628	1367.04		0.0768139	2153.76
0.0658405	954.083		0.0493804	1554.27
0.0548671	908.5		0.0329202	1641.46
0.120708	1218.59		0.115221	2449.91
0.40053	2625.63		0.153628	2364.64
0.142654	1430.08		0.131681	2785.94
0.0274335	629.6		0.153628	1756.88
0.153628	1409.04		0.104247	2240.45
0.0384069	687		0.126194	2821.4
0.0219468	826.25		0.126194	2170.51
0.175575	2085.84		0.0658405	2242.41
0.0274335	611		0.115221	2282.49
			0.115221	2239.74
0.0987607	950.389		0.0384069	1859.43
0.148141	1014.7		0.0768139	1700.95
0.186548	1272.88		0.175575	2236.63
0.197521	1104.03		0.093274	2000.72
0.148141	1171.41		0.0329202	1591.59
0.153628	1395.18		0.0219468	1359.22
			0.115221	1873.53
0.0109734	1136		0.0658405	1483.36
0.0877873	933.125		0.109734	1972.61
0.181061	1354.58		0.208495	2407.9
0.170088	1403.52		0.0713272	1895.09
0.0219468	598.75		0.0823006	2678.43
0.153628	1320.61
0.126194	1014.87		0.0658405	1219.58
0.252389	2118.74		0.224955	2475.24
0.0493804	617.889		0.334689	2495.28
0.0329202	913.667		0.0274335	927.4
0.0438937	1028		0.0768139	1464
0.224955	1613.54		0.213982	1680.08
0.241415	1721.09		0.137168	1708
0.153628	1492.93		0.131681	2026.42
0.213982	2472.97		0.0329202	950.333
0.0329202	709.833		0.0438937	932
0.093274	829.059		0.0274335	1259.6
0.192035	1640.77		0.131681	2079.67
0.230442	2202.29		0.093274	1685.71
0.0164601	553		0.126194	2395.74
0.192035	1730.8		0.0713272	1412.62
0.164601	1408.03		0.0658405	1215.67
0.142654	1442.12		0.175575	2713.16
0.0548671	748.6		0.0438937	1114.25
0.0329202	1211.67		0.115221	1636.38
0.0109734	398.5		0.0987607	1562.56
0.192035	1382.8		0.0329202	1049.33
0.208495	1453.08		0.170088	1979.03
0.203008	1897.51		0.186548	1527.32
0.192035	1478.66		0.0823006	1439.47
0.0493804	720.333		0.0274335	1472.6
			0.0768139	1238.79
0.109734	929.75		0.0384069	1819.71
0.0823006	832.2		0.0109734	1504.5
0.0438937	724.25
0.0109734	775.5		0.0493804	1847.44
0.164601	1201.07		0.0768139	2118.71
0.109734	915.75		0.164601	3306.67
0.131681	916.625		0.0329202	1817.83
0.120708	1166.45		0.0987607	2120.89
0.120708	1043.23		0.0713272	1957.54
0.137168	1371.16		0.0164601	1567.33
0.115221	1077.95		0.153628	2830.46
0.115221	1077.9		0.115221	2737.67
0.0164601	684.333		0.0658405	1901.25
0.109734	1022.95		0.0274335	1482.2
			0.0877873	2032.25
0.224955	2088.68		0.0219468	1437.5
0.186548	1634.24		0.0164601	1258.67
0.0164601	1164.67		0.093274	2359.82
0.109734	1076.4		0.0274335	1526
0.142654	1641.62		0.192035	3019.66
0.0384069	754.143		0.0603538	1612.64
0.0658405	793.75		0.0438937	1594.38
0.0438937	788.875		0.0109734	1112.5
0.093274	1038.35		0.0219468	1229.75
0.120708	1233.5		0.0493804	1725.44
0.164601	1437.27		0.0548671	1863.1
0.0109734	610.5		0.0274335	1758
0.0219468	583		0.0384069	1775
0.0384069	951		0.0384069	1618.57
0.241415	2070.36		0.0987607	2341.72
0.203008	1819.76		0.131681	2598.17
0.0768139	1172.93		0.0274335	1388.2
0.0219468	881		0.175575	2556.78
0.109734	1057.25		0.213982	2733.03
0.0109734	658		0.153628	2601.39
0.115221	875.667		0.0493804	2005.78
0.148141	1879.59		0.109734	2745.85
			0.137168	2838.28
0.197521	1455.08		0.0877873	1784.56
0.115221	1259.43		0.0548671	1866.1
0.0274335	730		0.131681	2631.17
0.0384069	877.429		0.268849	2889.22
0.131681	1261.92		0.153628	2792.29
0.0877873	962.625		0.0274335	1319.2
0.0713272	932.846		0.0603538	1591
0.246902	1815.96		0.093274	2002.06
0.224955	2028.34		0.0877873	1850.06
0.203008	1543.16		0.0329202	1642.67
0.0384069	879.286		0.334689	2596.89
0.235928	2174.19		0.0438937	1721.62
0.186548	2218.21		0.0603538	1940.36
0.0548671	988.4		0.0329202	1431
			0.153628	2263.32
0.0768139	989.214		0.131681	2534.08
0.0987607	1213.33		0.0823006	2041.2
0.0384069	1370.14		0.0109734	2084
0.104247	1435.84		0.0109734	2264.5
0.093274	1060.71		0.0713272	1917.85
0.235928	2365.09		0.0109734	1465
0.120708	1429.45		0.0658405	2058.08
0.0658405	896.75		0.115221	2405.9
0.224955	1688.46		0.175575	2215.31
0.0877873	1007.38		0.0384069	1974.29
0.0603538	901.636		0.0603538	2644
0.0164601	564		0.131681	1787.67
0.0384069	655.571		0.186548	2420.76
0.0658405	755.833		0.115221	2372
0.148141	1102.44		0.131681	1927.88
0.104247	1049.68		0.120708	2037.14
0.137168	965.68		0.109734	1595.05
0.192035	1453.63		0.0713272	2264.77
0.0658405	1154.08		0.0987607	1677.72
			0.0603538	1180.91
			0.159115	2309.72
			0.0219468	1343.5
			0.0384069	1000.29
			0.164601	2383.73
			0.164601	2396.3
			0.0658405	1522.58
			0.0274335	1159.4
			0.0274335	1479.2
			0.0548671	1126.4
			0.159115	2367.31
			0.131681	2072.71
			0.0823006	1448.8
			0.0603538	1276.18
			0.0987607	2080.67
			0.164601	1771.27
			0.093274	1761.29
			0.0438937	1112.5
			0.0329202	1013
			0.175575	2313.41
			0.093274	1669.35
			0.0987607	1891.44
			0.109734	1732.95
			0.148141	2376.63
			0.0493804	1549.67
			0.0219468	1116.25
			0.0438937	1257.5
			0.0164601	1065
			0.170088	2049.23
			0.0274335	1284.6
			0.208495	2124.39
			0.0823006	1499.93
			0.0274335	1234.6
			0.093274	1517.94
			0.164601	1966.47
			0.0109734	1081.5
			0.186548	2192.24
			0.213982	2039.87
			0.0823006	1492.87
			0.0658405	1334.33
			0.0548671	1181.2
			0.115221	1482.38
			0.120708	1681.55
			0.170088	1968.94
			0.120708	1994.23
			0.120708	2293.82
			0.126194	1603.65
			0.0987607	1588.83
			0.126194	1988.04
			0.0768139	1382.07
			0.213982	2720.67
			0.351149	2243.7
			0.164601	1856.4
			0.0768139	1390.93
			0.257875	2079.36
			0.0274335	1447.6
			0.0274335	786
			0.0603538	975.455
			0.109734	1870.95
			0.109734	1080.9
			0.131681	1300.42
			0.0384069	1170.57
			0.148141	1430.48
			0.0219468	1253.5
			0.0603538	1392.91
			0.115221	1552.71
			0.186548	1533.21
			0.323716	1348.02
			0.0768139	1181.93
			0.224955	1816.95
			0.175575	1800.94
			0.115221	1344.43
			0.192035	1886.66
			0.126194	1035.3
			0.0713272	1059.31
			0.268849	1985.2
			0.0658405	1052.17
			0.0768139	973.714
			0.0219468	1394.25
			0.102977	2336.21
			0.270992	2365.22
			0.0433587	1312.25
			0.0108397	1237.5
			0.0758778	1690.07
			0.032519	1101.83
			0.130076	1842.46
			0.168015	1768.19
			0.168015	2426.55
			0.102977	1642.79
			0.135496	2209.16
			0.0596183	1199.27
			0.124656	1892.61
			0.032519	992.333
			0.168015	1947.58
			0.0216794	1077
			0.0433587	1243.75
			0.0379389	1513
			0.140916	1962.23
			0.345663	1703.02
			0.0493804	973
			0.230442	1428.83
			0.373096	1593.93
			0.0329202	885
			0.0164601	872
			0.367609	1634.46
			0.0823006	1290
			0.175575	1407.75
			0.137168	1421.88
			0.170088	1539.13
			0.0109734	697
			0.0219468	1065.25
			0.0329202	981.833
			0.104247	1288.74
			0.159115	1325.86
			0.219468	1417.12
			0.0823006	1231.47
			0.0493804	952
			0.0329202	992.167
			0.219468	1654.7
			0.175575	1346.06
			0.0274335	1043.2
			0.0274335	1206.6
			0.0493804	1223.89
			0.0384069	1307
			0.0658405	1254.75
			0.0877873	1253.38
			0.0109734	987
			0.093274	2256.29
			0.0164601	934.333
			0.0164601	824.667
			0.235928	2218.42
			0.0877873	1346.62
			0.0987607	1437
			0.0384069	1305.14
			0.115221	1433.19
			0.0713272	1308.92
			0.0274335	1146.8
			0.0384069	1154.86
			0.0658405	1300.5
			0.126194	2016.52
			0.137168	2770.24
			0.241415	2783.89
			0.307256	2396
			0.0109734	1089
			0.104247	1408.58
			0.170088	1925.94
			0.0987607	1532.22
			0.0438937	1194.88
			0.126194	1674.57
			0.148141	1901.85
			0.109734	1472.8
			0.142654	1869.5
			0.246902	2331.78
			0.0384069	1024.86
			0.0219468	1014.75
			0.0274335	1096.6
			0.142654	1193.31
			0.0164601	627
			0.0548671	756.7
			0.0109734	751.5
			0.208495	1433.24
			0.0877873	756.5
			0.224955	1087.8
			0.131681	976.542
			0.0877873	745.875
			0.126194	875.043
			0.0658405	675.917
			0.230442	1638.45
			0.197521	1113.64
			0.131681	1030.71
			0.0438937	581.375
			0.0219468	877.25
			0.0164601	574.333
			0.137168	1319.16
			0.104247	921.684
			0.0658405	680
			0.104247	877.263
			0.0658405	751.917
			0.0274335	532.4
			0.197521	1336.94
			0.0658405	621.25
			0.0603538	738.818
			0.213982	1343.1
			0.137168	1075.28
			0.0768139	873.929
			0.0603538	958.273
			0.0768139	1064.21
			0.148141	1669.7
			0.0877873	986
			0.274335	2040.24
			0.131681	1342.29
			0.0109734	1167.5
			0.203008	1461.43
			0.153628	1469.61
			0.109734	1647.7
			0.0493804	807.556
			0.120708	1150.95
			0.0109734	900
			0.131681	1437.58
			0.0548671	1102.9
			0.153628	1354.14
			0.0329202	921.5
			0.131681	1113.67
			0.137168	1625.32
			0.109734	1135.2
			0.126194	1335.09
			0.104247	1010.21
			0.0877873	1080.94
			0.142654	1948.88
			0.213982	1576.56
			0.137168	1108.52
			0.115221	1631.05
			0.0274335	783
			0.0768139	1298
			0.0493804	1180.33
			0.203008	1835.43
			0.115221	1351.9
			0.0384069	868
			0.0877873	1023.25
			0.0713272	1044.92
			0.0384069	700.286
			0.0713272	765.077
			0.131681	963.417
			0.120708	920.727
			0.0603538	774.455
			0.0603538	922.727
			0.148141	1086.22
			0.131681	1377.54
			0.0658405	693.167
			0.120708	1019
			0.137168	1211.56
			0.120708	1154.91
			0.0109734	720.5
			0.0493804	887.889
			0.120708	1510.59
			0.0219468	1026
			0.137168	2038.32
			0.120708	1542.68
			0.131681	1496.29
			0.0877873	1133.75
			0.115221	1435.57
			0.0823006	1144.67
			0.208495	1990.24
			0.175575	1707.41
			0.142654	2179.5
			0.0658405	1458.42
			0.153628	1511.89
			0.131681	1309.58
			0.0987607	1468.5
			0.318229	1710.22
			0.0987607	1361.39
			0.181061	1941.64
			0.120708	1529.86
			0.0164601	1065.33
			0.137168	2257.16
			0.395043	2399.38
			0.0438937	881.375
			0.0274335	993
			0.0768139	1326.36
			0.0219468	1143.75
			0.131681	1822.96
			0.224955	1912.44
			0.203008	3237.41
			0.115221	1602
			0.0658405	1345
			0.109734	1414.85
			0.109734	1479.9
			0.109734	1551.4
			0.0823006	1426
			0.137168	2366.16
			0.120708	1445.09
			0.0987607	1549.61
			0.093274	1227.35
			0.126194	1370.61
			0.0164601	1352.67
			0.0109734	759.5
			0.0438937	847.5
			0.0603538	847.273
			0.137168	1155.52
			0.0877873	1041.06
			0.219468	1613.92
			0.093274	1164.12
			0.093274	1201.76
			0.0384069	906.571
			0.0658405	1085.08
			0.0438937	836.125
			0.0823006	1082.93
			0.0658405	1135.83
			0.104247	1256
			0.0384069	935.571
			0.0658405	1001.42
			0.0329202	916
			0.109734	1605.3
			0.0219468	853.75
			0.0109734	681.5
			0.0877873	1077
			0.0438937	816.5
			0.0493804	749.889
			0.0274335	726.8
			0.0384069	738.143
			0.0384069	769.714
			0.120708	1136.5
			0.104247	1145.32
			0.0438937	799.25
			0.192035	1669.03
			0.0109734	673.5
			0.0164601	819.667
			0.120708	1418.59
			0.0274335	761.2
			0.0384069	785.143
			0.148141	1006.15
			0.0109734	627
			0.340176	1364.31
			0.109734	1082.5
			0.181061	1868.39
			0.120708	1528.91
			0.0274335	758
			0.192035	1397.57
			0.0658405	1050.75
			0.164601	1367.8
			0.0603538	894.273
			0.0548671	836.5
			0.0219468	1018
			0.0493804	922.444
			0.0823006	832.2
			0.0109734	798.5
			0.323716	2023.83
			0.0603538	840.273
			0.164601	1334.47
			0.0219468	756
			0.197521	1149.72
			0.109734	1178.1
			0.0219468	650.25
			0.0329202	469.833
			0.159115	1613.48
			0.0164601	877.667
			0.0438937	749.875
			0.137168	1746.2
			0.0164601	673.667
			0.213982	1188.31
			0.0548671	758.1
			0.0548671	668.8
			0.0164601	678.667
			0.0164601	1002.33
			0.0603538	885.909
			0.0164601	615.667
			0.159115	814.586
			0.213982	1649.72
			0.0219468	669.5
			0.0219468	744
			0.0658405	890.333
			0.093274	1231.24
			0.0987607	826.722
			0.170088	1370.61
			0.115221	1059.48
			0.0164601	569
			0.0768139	741.714
			0.0493804	647.222
			0.175575	1840.16
			0.0164601	751.667
			0.148141	1357.89
			0.41699	2550
			0.142654	1044.23
			0.0329202	584.667
			0.0987607	2017.33
			0.186548	1312.47
			0.389556	2320.93
			0.0548671	814.7
			0.0713272	1057
			0.0823006	899.2
			0.115221	1062.24
			0.224955	1601.32
			0.131681	1246.67
			0.104247	993.526
			0.104247	1580.21
			0.0603538	865.818
			0.137168	1429.12
			0.120708	1413.77
			0.0219468	693
			0.0274335	818
			0.0713272	932.692
			0.0768139	963.571
			0.0109734	705
			0.0109734	579
			0.0768139	1047.29
			0.115221	1184.67
			0.126194	1219.26
			0.0329202	699.667
			0.307256	1669.57
			0.131681	1128.46
			0.0658405	956.917
			0.0658405	993.583
			0.104247	1226.26
			0.0493804	973
			0.186548	1923
			0.0877873	1173.25
			0.0658405	1031.17
			0.0658405	949.083
			0.0219468	979.25
			0.126194	2385.3
			0.0548671	1903.9
			0.137168	1739.32
			0.0329202	1483.33
			0.0219468	1190.75
			0.109734	1414
			0.115221	1606.38
			0.0384069	883.571
			0.126194	1910.13
			0.0384069	1087.86
			0.0329202	853.667
			0.104247	1366.37
			0.175575	2319.56
			0.137168	1653.28
			0.0493804	1094.78
			0.104247	1386.16
			0.153628	1704.5
			0.0329202	736.333
			0.0219468	1069.5
			0.120708	1703.68
			0.0493804	1023.56
			0.159115	1454.97
			0.0219468	975.5
			0.290795	2551.34
			0.170088	1810.1
			0.0713272	1024.31
			0.159115	2359.76
			0.0548671	963.3
			0.0109734	838
			0.131681	1285.46
			0.0438937	1033.88
			0.0603538	1344.45
			0.109734	1636.8
			0.0109734	884.5
			0.274335	1588.68
			0.0109734	963.5
			0.0219468	1183
			0.104247	1588.42
			0.0109734	861.5
			0.0658405	1377.42
			0.120708	1995.55
			0.0548671	1325.6
			0.0713272	1418.62
			0.0713272	1400.54
			0.0274335	1454.2
			0.0164601	1232.67
			0.0548671	1512
			0.126194	1381.57
			0.0603538	982.909
			0.0384069	955.714
			0.0384069	973.286
			0.0109734	955.5
			0.126194	2025.83
			0.0658405	1365.75
			0.120708	1644.73
			0.126194	1974.35
			0.0823006	1491.53
			0.0658405	1073.17
			0.159115	1555.66
			0.0438937	1036
			0.115221	1279.52
			0.0384069	1058.29
			0.109734	1454.8
			0.0548671	1035.4
			0.0164601	1002.33
			0.0109734	665.5
			0.0219468	893
			0.115221	1591.43
			0.0493804	1189
			0.170088	2121.77
			0.159115	1427.34
			0.104247	1202.32
			0.126194	1410.13
			0.0109734	767.5
			0.131681	1456.58
			0.142654	1466.92
			0.0658405	939.917
			0.0384069	767.714
			0.0548671	969.6
			0.0658405	1003.83
			0.296282	1837.33
			0.104247	1277.42
			0.126194	1616.74
			0.0329202	908.5
			0.0164601	783.333
			0.109734	1301.2
			0.0823006	1036
			0.0274335	1021.6
			0.159115	1512.83
			0.0438937	953.875
			0.290795	1869.66
			0.159115	1789.55
			0.159115	2117.07
			0.148141	2354.89
			0.148141	1896.96
			0.170088	2200.42
			0.159115	2645.28
			0.0164601	710.333
			0.109734	1197.6
			0.0329202	840.5
			0.153628	2316.07
			0.0438937	951.75
			0.142654	1754.46
			0.707785	2592.26
			0.0109734	1230.5
			0.104247	1667.68
			0.40053	2460.59
			0.0713272	1245.92
			0.257875	1354.43
			0.0713272	1025.46
			0.093274	1569.59
			0.153628	1708.64
			0.142654	1934.65
			0.170088	1879.97
			0.0493804	974.778
			0.186548	2000.56
			0.192035	1905.23
			0.120708	1843.32
			0.115221	1554.24
			0.0658405	886.417
			0.0109734	673.5
			0.257875	1753.64
			0.230442	1556.55
			0.0823006	1079
			0.0329202	832.833
			0.126194	1336.48
			0.093274	1033.94
			0.0219468	830
			0.0109734	665.5
			0.0823006	978.667
			0.230442	1739.33
			0.0438937	832.125
			0.0493804	983.333
			0.0219468	842.25
			0.0219468	771.5
			0.0384069	778.857
			0.0109734	673
			0.0713272	1034.92
			0.0658405	898
			0.175575	1488.59
			0.0329202	1221.83
			0.0109734	697
			0.235928	2385.74
			0.0109734	697
			0.0109734	634
			0.164601	1839.07
			0.0768139	1085.57
			0.0109734	588

## Sheet: Fig4-B
WT	TgN3R169C		WT	TgN3R169C		WT	TgN3R169C
SMC defects (% of length)	SMC defects (% of length)		SMC defects (% of length)	SMC defects (% of length)		SMC defects (% of length)	SMC defects (% of length)
pial	pial		cortical	cortical		subcortical	subcortical
0.08	1.64		0.01	0.94		0.01	1.69		0.0333333	1.42333
0.15	0.65		0	1.07		0.02	0.72		0.0566667	0.813333
0.29	1.95		0.01	0.89		0.02	1.03		0.106667	1.29
0.11	1.03		0.07	0.75		0.08	0.64		0.0866667	0.806667
0.04	0.71		0.04	0.53		0.13	1		0.07	0.746667

## Sheet: Fig4-C
WT	TgN3R169C		WT	TgN3R169C
SMC defects (% of length)	SMC defects (% of length)		SMC defects (% of length)	SMC defects (% of length)
whole brain	whole brain		whole brain	whole brain
6mo	6mo		12mo	12mo
0.03	1.4		0.03	1.97
0.04	0.83		0.12	1.44
0.09	1.13		0.19	1.23
0.08	0.78		0.11	1.52
0.07	0.76		0.27	0.98
			0.09	1.39

## Sheet: Fig4-D
WT	TgN3R169C		WT	TgN3R169C
Gap number	Gap number		Gap number	Gap number
6mo	6mo		12mo	12mo
0	2		1	12
0	2		1	7
1	1		1	7
0	2		0	8
0	2		3	2
			0	5

## Sheet: Fig5-C
WT	TgN3R169C		WT	TgN3R169C
SMC defects (% of length)	SMC defects (% of length)		SMC defects (% of length)	SMC defects (% of length)
6mo	6mo		12mo	12mo
6.47	44.14		5.15	35.33
11.43	30.29		7.58	26.96
8.18	29.74		6.59	31.27
12.77	23.96		9.2	37
7.91	19.76		9.12	33.52
10.42	29.72		6.88	26.82
13.76	34.12		9.44	36.53
6.48	23.68		8.18	36.66
8.88	24.71		9.34	43.52
9.98	13.67		8.32	43.68

## Sheet: Fig5-D
WT	TgN3R169C		WT	TgN3R169C
SMC number (/mm of artery)	SMC number (/mm of artery)		SMC number (/mm of artery)	SMC number (/mm of artery)
6mo	6mo		12mo	12mo
75	55.5		78.3	63.5
78.9	67.7		75.1	60.4
69.1	61.9		77	48.9
80.3	63		67.5	55
67.9	70.5		73.8	52.3
78.7	66.7		85.6	71.3
80.8	73.7		77.8	52.5
84.4	60.4			57.6
			88.8	57
			85.2	48.6

[truncated: 36 more sheets: Fig5-F, Fig5-G, Fig5-H, Fig6-C, Fig6-D, Fig6-E, Fig 7A, Fig 7B, Fig 7C, Fig 7D, Fig 7E, Fig 7F, Fig8-D, Fig8-E, Fig8-F, Fig8-G, Fig8-H, Fig9-B, Fig9-C, Fig9-D …]
